# Supplementary material for: 2-(2H-Tetra­zol-5-yl)pyridinium nitrate
Source: Acta Crystallogr Sect E Struct Rep Online. 2009 May 20;65(Pt 6):o1318. doi: 10.1107/S1600536809018078 (PMC2969575; doi:10.1107/S1600536809018078)
Supplement: Supplementary file 2 [file e-65-o1318-Isup2.hkl]

# 
# h,k,l, Fc-squared, Fo-squared, sigma(Fo-squared) and status flag 
# 
data_I
_shelx_title ' 1 in C2/c' 
_shelx_refln_list_code          4 
_shelx_F_calc_maximum      313.14 
_exptl_crystal_F_000       864.00 
_reflns_d_resolution_high  0.7702 
 
loop_ 
 _symmetry_equiv_pos_as_xyz 
 'x, y, z' 
 '-x, y, -z+1/2' 
 'x+1/2, y+1/2, z' 
 '-x+1/2, y+1/2, -z+1/2' 
 '-x, -y, -z' 
 'x, -y, z-1/2' 
 '-x+1/2, -y+1/2, -z' 
 'x+1/2, -y+1/2, z-1/2' 
 
_cell_length_a    20.4004 
_cell_length_b     4.8981 
_cell_length_c    19.1355 
_cell_angle_alpha  90.000 
_cell_angle_beta  114.770 
_cell_angle_gamma  90.000 
 
_shelx_F_squared_multiplier     1.000 
 
loop_ 
 _refln_index_h 
 _refln_index_k 
 _refln_index_l 
 _refln_F_squared_calc 
 _refln_F_squared_meas 
 _refln_F_squared_sigma 
 _refln_observed_status 
   4   0   0     3706.36     4766.23    308.35 o 
   6   0   0    36611.36    57335.88   2618.12 o 
   8   0   0      436.92      497.79     45.64 o 
  10   0   0      686.02      949.94    279.68 o 
  12   0   0      436.07      506.11     71.55 o 
  14   0   0     2031.14     2264.05    177.90 o 
  16   0   0        6.04       19.84     41.75 o 
  18   0   0       17.94        7.73     32.65 o 
  20   0   0       91.79      164.26     61.04 o 
  22   0   0       22.16      -30.34     55.12 o 
  24   0   0       61.36      -45.43     83.48 o 
   1   1   0       93.04       89.70      7.85 o 
   3   1   0      869.86      999.43     72.29 o 
   5   1   0     2050.31     1819.29     87.32 o 
   7   1   0      495.71      416.90     28.33 o 
   9   1   0     2310.92     2000.10     90.74 o 
  11   1   0     1108.80      956.23     37.60 o 
  13   1   0     1718.76     1714.63     91.91 o 
  15   1   0      173.99      145.53     49.02 o 
  17   1   0      477.75      439.45     49.68 o 
  19   1   0       36.97       59.91     45.41 o 
  21   1   0      140.65       89.46     45.70 o 
  23   1   0       14.37      -20.88     43.97 o 
   0   2   0     3651.58     3036.92    168.66 o 
   2   2   0     6026.68     6349.99    186.30 o 
   4   2   0      142.17      145.83     12.37 o 
   6   2   0     2686.02     3025.09    231.44 o 
   8   2   0     3298.15     3686.60    157.15 o 
  10   2   0        5.51       22.36      8.38 o 
  12   2   0      351.54      360.56     34.15 o 
  14   2   0       15.40      -14.21     17.93 o 
  16   2   0      453.20      446.01     49.75 o 
  18   2   0      202.58      270.37     43.81 o 
  20   2   0        0.08        5.78     39.05 o 
  22   2   0       32.35      117.78     61.09 o 
   1   3   0        4.06       13.38     10.51 o 
   3   3   0       57.92       70.84     11.91 o 
   5   3   0       41.81       57.39     19.97 o 
   7   3   0        0.19        6.07     10.57 o 
   9   3   0       81.34       84.40     17.99 o 
  11   3   0        9.19       19.07     17.86 o 
  13   3   0      106.73       75.29     31.38 o 
  15   3   0      204.45      150.35     40.71 o 
  17   3   0        5.22      -22.03     33.16 o 
  19   3   0       30.66       56.42     44.44 o 
  21   3   0        1.84        9.48     67.29 o 
   0   4   0        0.54       20.39     22.20 o 
   2   4   0      623.28      744.87     77.09 o 
   4   4   0       40.62       91.94     33.26 o 
   6   4   0       21.32       33.85     23.20 o 
   8   4   0       94.97      147.43     34.89 o 
  10   4   0      200.71      223.57     36.76 o 
  12   4   0      109.57      116.97     39.67 o 
  14   4   0       22.43       54.26     42.20 o 
  16   4   0        0.84      -15.25     37.96 o 
  18   4   0      113.03      171.17     70.08 o 
   1   5   0        0.08       47.13     24.44 o 
   3   5   0        4.68       47.53     31.31 o 
   5   5   0        2.65       21.04     30.33 o 
   7   5   0       21.41      124.51     52.06 o 
   9   5   0       12.23       -8.23     22.58 o 
  11   5   0        3.38       24.56     32.48 o 
  13   5   0        1.13      -33.10     41.93 o 
   0   6   0       95.22       33.61     56.01 o 
   2   6   0       26.69       -8.38     37.40 o 
   4   6   0        4.73       24.06     40.44 o 
   6   6   0       18.95       36.86     34.08 o 
 -23   1   1      110.81       -6.30     65.84 o 
 -21   1   1       48.50       70.87     44.23 o 
 -19   1   1        6.25        2.95     25.43 o 
 -17   1   1      873.00      849.21     85.49 o 
 -15   1   1      718.94      743.14     59.78 o 
 -13   1   1        0.08       22.57     17.05 o 
 -11   1   1       91.96       86.43     10.53 o 
  -9   1   1       14.56       30.86     10.30 o 
  -7   1   1      814.74      796.01     55.86 o 
  -5   1   1    22869.97    18451.96    622.24 o 
  -3   1   1      124.21      113.16      9.23 o 
  -1   1   1    16423.53    13442.48    294.04 o 
   1   1   1      694.02      752.03     42.50 o 
   3   1   1        6.92       19.70      7.76 o 
   5   1   1     2487.65     2792.50    186.40 o 
   7   1   1      473.53      444.91     29.22 o 
   9   1   1      183.53      214.73     19.02 o 
  11   1   1      223.88      226.99     23.68 o 
  13   1   1        0.29        2.23     16.87 o 
  15   1   1      176.33      209.44     31.87 o 
  17   1   1      127.73      157.17     29.51 o 
  19   1   1       62.18       62.56     49.28 o 
  21   1   1        0.32       26.33     35.52 o 
  23   1   1       32.96       34.09     64.81 o 
 -22   2   1        0.06       -3.01     39.13 o 
 -20   2   1      193.93      221.70     47.23 o 
 -18   2   1      388.61      393.63     49.56 o 
 -16   2   1      329.05      315.93     45.24 o 
 -14   2   1      106.64       42.76     21.75 o 
 -12   2   1      101.09      105.07     16.97 o 
 -10   2   1      248.61      194.62     22.90 o 
  -8   2   1       74.17       62.83     15.07 o 
  -6   2   1      292.14      256.47     14.36 o 
  -4   2   1     3706.85     3505.63    112.72 o 
  -2   2   1     2133.68     2203.16     97.08 o 
   0   2   1      601.63      578.97     39.32 o 
   2   2   1        3.49       16.04      8.76 o 
   4   2   1     2495.50     2743.84     90.57 o 
   6   2   1     1183.77     1055.24    111.15 o 
   8   2   1      546.05      522.76     47.95 o 
  10   2   1       67.63       80.36     11.22 o 
  12   2   1     1978.16     2023.56    114.88 o 
  14   2   1        8.86       36.28     20.35 o 
  16   2   1      272.74      273.52     41.02 o 
  18   2   1       86.48      137.64     50.82 o 
  20   2   1       17.11       23.72     44.23 o 
  22   2   1        9.30      -30.19     62.07 o 
 -21   3   1        0.00       64.59     57.32 o 
 -19   3   1       27.84       28.69     33.27 o 
 -17   3   1        0.76      -11.65     26.48 o 
 -15   3   1       91.81      162.69     37.30 o 
 -13   3   1       82.39       93.89     38.03 o 
 -11   3   1      535.90      461.67     41.16 o 
  -9   3   1       80.46       79.54     15.19 o 
  -7   3   1      330.56      233.49     23.12 o 
  -5   3   1      872.10      842.89     54.69 o 
  -3   3   1       23.51       43.02     23.94 o 
  -1   3   1       17.56        6.86     19.43 o 
   1   3   1     1056.15     1076.07     69.16 o 
   3   3   1       13.28        4.79     11.28 o 
   5   3   1     1391.88     1341.41     65.12 o 
   7   3   1      502.94      455.39     32.49 o 
   9   3   1       13.82       12.78     17.65 o 
  11   3   1     1888.90     1661.14    205.69 o 
  13   3   1      970.91      902.69     74.96 o 
  15   3   1       37.01      100.09     59.06 o 
  17   3   1       47.26       42.68     39.95 o 
  19   3   1       43.68       64.89     44.46 o 
 -18   4   1        3.62       62.81     57.60 o 
 -16   4   1      212.06      246.55     69.27 o 
 -14   4   1       10.00       11.82     31.50 o 
 -12   4   1       28.31       66.38     47.21 o 
 -10   4   1      598.76      545.93     62.39 o 
  -8   4   1       61.93       77.43     24.89 o 
  -6   4   1       12.62       37.78     22.69 o 
  -4   4   1       97.94      132.41     27.47 o 
  -2   4   1      240.31      411.71     48.63 o 
   0   4   1       63.71      105.56     22.18 o 
   2   4   1     1215.37     1196.04     95.67 o 
   4   4   1      239.96      270.17     30.81 o 
   6   4   1      150.51      155.76     28.08 o 
   8   4   1       86.52       80.98     27.61 o 
  10   4   1       21.06       36.03     31.56 o 
  12   4   1       62.95       48.31     49.77 o 
  14   4   1       58.29       32.75     64.21 o 
  16   4   1        0.51       23.70     40.62 o 
  18   4   1       56.31       29.99     58.00 o 
 -15   5   1        2.59       39.74     79.11 o 
 -13   5   1       15.54       15.28     37.49 o 
 -11   5   1       38.40       43.86     41.88 o 
  -9   5   1        3.08       30.20     26.96 o 
  -7   5   1      522.69      511.76     62.58 o 
  -5   5   1       10.13       -0.78     21.82 o 
  -3   5   1        0.00        1.19     24.11 o 
  -1   5   1      209.49      323.09     48.48 o 
   1   5   1       87.39      138.09     28.58 o 
   3   5   1        0.15       24.23     24.81 o 
   5   5   1      173.67      204.43     38.87 o 
   7   5   1        2.09        0.25     37.05 o 
   9   5   1        5.65      -14.27     33.01 o 
  11   5   1       13.64       55.13     36.78 o 
  13   5   1       77.63       51.47     50.46 o 
  -8   6   1        0.00       34.48     50.64 o 
  -6   6   1        0.85      -17.72     36.35 o 
  -4   6   1        3.76       -1.54     36.71 o 
  -2   6   1        4.65      -42.86     48.61 o 
   0   6   1       49.36       57.70     38.02 o 
   2   6   1       54.06      108.21     72.88 o 
   4   6   1       18.98       40.46     43.64 o 
   6   6   1       12.23      -36.33     66.84 o 
 -24   0   2       27.33       15.89     53.21 o 
 -22   0   2      570.76      425.63    107.90 o 
 -20   0   2       14.55      114.72     62.18 o 
 -18   0   2     1263.63     1308.44    270.76 o 
 -16   0   2       73.34       85.86     31.42 o 
 -14   0   2        7.56       65.22     48.84 o 
 -12   0   2      624.04      876.03     77.54 o 
 -10   0   2     3258.44     4312.92    200.40 o 
  -8   0   2      114.87      153.29     16.17 o 
  -6   0   2      164.80      168.13     19.68 o 
  -4   0   2      854.16      854.00     50.02 o 
   2   0   2      271.59      368.50     30.49 o 
   4   0   2     8474.54     7041.03    237.04 o 
   6   0   2     6068.04     6165.06    589.17 o 
   8   0   2     1627.12     1887.74    248.72 o 
  10   0   2     5970.08     6585.55    402.07 o 
  12   0   2      163.65      147.73     24.51 o 
  14   0   2      441.63      430.27     97.11 o 
  16   0   2      451.00      494.74     94.78 o 
  18   0   2       19.60       -8.44     31.69 o 
  20   0   2      302.42      199.75     76.95 o 
  22   0   2       39.25       30.47     60.21 o 
 -23   1   2       16.43       68.91     47.24 o 
 -21   1   2      170.61      131.88     51.24 o 
 -19   1   2       79.59       99.85     33.01 o 
 -17   1   2      420.80      423.17     46.05 o 
 -15   1   2       62.91       64.79     14.56 o 
 -13   1   2      431.67      348.37     38.82 o 
 -11   1   2     3852.12     4336.10    313.14 o 
  -9   1   2     3501.30     4299.16    321.30 o 
  -7   1   2      889.22     1019.00     60.11 o 
  -5   1   2    98059.00    93234.71   1810.71 o 
  -3   1   2      470.38      410.06     19.20 o 
  -1   1   2     7281.29     5451.76    361.55 o 
   1   1   2    29580.36    28799.01    617.65 o 
   3   1   2     3094.44     2798.11    112.84 o 
   5   1   2     3774.99     4116.18    136.50 o 
   7   1   2      212.27      201.40     24.38 o 
   9   1   2     2069.25     1851.43    201.97 o 
  11   1   2       31.04       37.09     20.46 o 
  13   1   2      354.55      311.26     33.90 o 
  15   1   2        3.31       68.30     45.27 o 
  17   1   2       43.04       99.08     33.67 o 
  19   1   2      148.44      136.97     44.78 o 
  21   1   2       14.26       61.05     41.77 o 
 -22   2   2        8.48       99.39     72.40 o 
 -20   2   2        2.16        6.22     30.51 o 
 -18   2   2        3.31       35.48     31.47 o 
 -16   2   2     1195.62     1142.72     80.66 o 
 -14   2   2       96.61       96.94     17.79 o 
 -12   2   2        3.55       32.78     29.03 o 
 -10   2   2     2303.26     1901.96     71.06 o 
  -8   2   2       11.07        9.94      9.67 o 
  -6   2   2     1248.69     1196.54    139.93 o 
  -4   2   2     3062.08     3062.19    134.27 o 
  -2   2   2      919.43      835.57     43.42 o 
   0   2   2      216.39      198.94     14.07 o 
   2   2   2       18.03       27.73      8.61 o 
   4   2   2     2864.98     2592.02    116.95 o 
   6   2   2      105.76       99.68     12.05 o 
   8   2   2      674.44      628.19     43.27 o 
  10   2   2      532.76      546.21     40.34 o 
  12   2   2     1530.32     1375.03    136.68 o 
  14   2   2       74.85      112.12     25.29 o 
  16   2   2      173.36      239.70     39.76 o 
  18   2   2      158.67      169.38     44.71 o 
  20   2   2       12.53       24.66     44.30 o 
 -21   3   2        4.35       84.84     44.73 o 
 -19   3   2       22.19      -22.90     32.81 o 
 -17   3   2       42.55       49.58     33.98 o 
 -15   3   2      307.45      303.30     50.28 o 
 -13   3   2      380.65      334.53     37.82 o 
 -11   3   2      131.34      135.54     29.66 o 
  -9   3   2      138.38      106.59     23.07 o 
  -7   3   2        2.43        4.60     13.05 o 
  -5   3   2      105.02       86.65     14.98 o 
  -3   3   2     7424.44     7819.98    393.43 o 
  -1   3   2      855.30      870.05     43.59 o 
   1   3   2      409.11      472.97     34.69 o 
   3   3   2      918.57      972.72     50.14 o 
   5   3   2      343.53      356.04     28.93 o 
   7   3   2      227.60      271.11     28.36 o 
   9   3   2      427.62      395.73     33.40 o 
  11   3   2      143.32       97.10     30.78 o 
  13   3   2      215.98      214.22     32.88 o 
  15   3   2       17.23      101.22     40.45 o 
  17   3   2        0.99       62.79     41.33 o 
  19   3   2       20.14      115.43     80.26 o 
 -18   4   2      114.22      101.64     61.25 o 
 -16   4   2        3.18       45.57     65.89 o 
 -14   4   2       35.37       64.85     40.00 o 
 -12   4   2      175.46      220.79     39.33 o 
 -10   4   2       18.87       39.90     23.81 o 
  -8   4   2       11.05       56.18     25.48 o 
  -6   4   2      182.13      259.05     38.69 o 
  -4   4   2      517.99      474.95     57.82 o 
  -2   4   2       33.56      105.83     21.36 o 
   0   4   2        0.34       31.30     16.63 o 
   2   4   2      137.76      290.87     77.09 o 
   4   4   2       17.78       31.95     18.31 o 
   6   4   2        5.81       11.27     16.39 o 
   8   4   2      382.48      336.85     46.01 o 
  10   4   2       11.59       22.29     29.74 o 
  12   4   2      142.27      118.88     40.72 o 
  14   4   2        0.80       40.26     42.58 o 
  16   4   2        0.68      -44.17     44.17 o 
 -15   5   2        5.63       73.42     77.05 o 
 -13   5   2        2.09       11.97     38.38 o 
 -11   5   2       17.64       69.75     43.70 o 
  -9   5   2        9.29        8.27     28.38 o 
  -7   5   2      172.00      270.95     79.92 o 
  -5   5   2       32.16       65.22     26.44 o 
  -3   5   2       24.86       76.65     44.97 o 
  -1   5   2       50.50      158.98     35.17 o 
   1   5   2      136.96      180.86     33.44 o 
   3   5   2       15.56       39.14     32.99 o 
   5   5   2       23.62       -0.05     22.89 o 
   7   5   2        3.86       33.76     30.58 o 
   9   5   2       62.57       51.67     38.95 o 
  11   5   2       40.66        0.55     44.89 o 
  13   5   2        0.58       23.88     41.38 o 
  -8   6   2        2.57       11.05     85.46 o 
  -6   6   2       16.47      122.71     51.66 o 
  -4   6   2      102.82      155.79     49.52 o 
  -2   6   2        8.02      143.14     61.57 o 
   0   6   2       38.84       20.09     37.41 o 
   2   6   2       13.57       50.11     44.58 o 
   4   6   2        0.08       22.87     39.80 o 
   6   6   2        2.81       -0.52     72.12 o 
 -23   1   3       63.81      110.36     51.02 o 
 -21   1   3      368.82      322.80     51.72 o 
 -19   1   3      240.83      276.53     44.15 o 
 -17   1   3       20.11       43.53     16.01 o 
 -15   1   3       23.36       24.79     13.50 o 
 -13   1   3      243.29      244.80     24.55 o 
 -11   1   3      499.00      452.20     43.72 o 
  -9   1   3        2.36       19.12      9.41 o 
  -7   1   3     2207.61     2657.14    161.61 o 
  -5   1   3    34411.37    35256.87    894.33 o 
  -3   1   3     5809.75     4814.24    295.89 o 
  -1   1   3     6245.18     5883.12    316.65 o 
   1   1   3      469.94      446.78     18.53 o 
   3   1   3     2194.50     2077.67     50.40 o 
   5   1   3     1556.96     1941.86    174.71 o 
   7   1   3      289.68      320.94     24.06 o 
   9   1   3      439.11      406.06     29.49 o 
  11   1   3       10.22       39.33     16.80 o 
  13   1   3      113.01      159.06     27.93 o 
  15   1   3       56.84       64.53     34.43 o 
  17   1   3      111.44       92.88     37.29 o 
  19   1   3        2.71      -31.54     39.78 o 
  21   1   3       34.55       39.07     38.74 o 
 -22   2   3        1.84       26.64     39.39 o 
 -20   2   3       18.27       30.53     31.34 o 
 -18   2   3      342.34      319.88     45.61 o 
 -16   2   3      200.26      211.26     31.83 o 
 -14   2   3      387.09      379.79     48.86 o 
 -12   2   3        7.64       13.60     14.01 o 
 -10   2   3     5088.32     4168.39    199.70 o 
  -8   2   3      456.81      451.28     33.71 o 
  -6   2   3        4.04       24.27     10.94 o 
  -4   2   3     1889.53     1547.88     56.41 o 
  -2   2   3      214.95      188.02     10.61 o 
   0   2   3     3279.12     3497.71    125.02 o 
   2   2   3       64.07       66.16     11.00 o 
   4   2   3     1076.71     1065.17     48.27 o 
   6   2   3     1593.90     1486.78     68.13 o 
   8   2   3      300.27      295.39     28.78 o 
  10   2   3      167.97      194.60     30.97 o 
  12   2   3      747.81      717.81     55.71 o 
  14   2   3      789.52      696.35     69.63 o 
  16   2   3        0.80       37.95     26.45 o 
  18   2   3        2.68       11.63     30.04 o 
  20   2   3       60.58       10.33     39.58 o 
 -21   3   3       15.32       16.87     34.67 o 
 -19   3   3       26.55       50.51     33.99 o 
 -17   3   3       82.78      171.83     45.23 o 
 -15   3   3      115.81       91.03     41.42 o 
 -13   3   3      318.91      320.92     38.01 o 
 -11   3   3       29.99       92.13     28.41 o 
  -9   3   3     1208.32     1061.52     65.60 o 
  -7   3   3      169.51      202.43     31.99 o 
  -5   3   3       59.96       85.29     18.78 o 
  -3   3   3      760.49      814.11    124.79 o 
  -1   3   3      160.07      140.29     15.79 o 
   1   3   3      403.78      345.96     24.36 o 
   3   3   3        2.56        6.96     11.36 o 
   5   3   3      137.59      167.96     21.69 o 
   7   3   3     3126.13     3251.88    182.35 o 
   9   3   3      118.03      115.78     25.10 o 
  11   3   3      388.21      323.28     42.34 o 
  13   3   3      238.66      235.03     34.42 o 
  15   3   3        4.64      -30.89     30.89 o 
  17   3   3        4.37        7.02     46.88 o 
  19   3   3        8.11       81.11     86.74 o 
 -18   4   3        8.58      114.57     58.28 o 
 -16   4   3      124.36      176.37     63.21 o 
 -14   4   3        2.11      -22.49     33.48 o 
 -12   4   3      263.24      231.25     38.90 o 
 -10   4   3        2.91       32.31     21.65 o 
  -8   4   3      149.40      204.30     36.05 o 
  -6   4   3      156.87      162.18     30.87 o 
  -4   4   3        9.93       99.65     32.00 o 
  -2   4   3       70.05      107.51     20.31 o 
   0   4   3      289.42      268.51     36.53 o 
   2   4   3      263.59      240.85     26.44 o 
   4   4   3        4.17       35.21     20.10 o 
   6   4   3      425.05      369.66     39.03 o 
   8   4   3      186.62      202.25     35.41 o 
  10   4   3       74.31       94.18     42.08 o 
  12   4   3      116.44      202.93     52.17 o 
  14   4   3        5.69       29.73     34.91 o 
  16   4   3        8.83       15.33     38.84 o 
 -15   5   3       22.95       76.46     56.17 o 
 -13   5   3        0.15       60.85     41.75 o 
 -11   5   3        0.01       18.85     28.27 o 
  -9   5   3       22.49       36.88     29.74 o 
  -7   5   3        4.50       54.29     30.22 o 
  -5   5   3      109.09       94.92     29.18 o 
  -3   5   3      118.72      204.46     37.01 o 
  -1   5   3      250.65      274.68     41.31 o 
   1   5   3      101.74      114.95     32.57 o 
   3   5   3        5.47       42.61     24.29 o 
   5   5   3      313.45      266.00     73.52 o 
   7   5   3       41.26      111.45     68.57 o 
   9   5   3       62.10       66.58     45.02 o 
  11   5   3       12.51      153.91     64.99 o 
  13   5   3      141.38      138.26     63.85 o 
  -8   6   3        3.82        8.12     46.78 o 
  -6   6   3       50.63       56.81     56.36 o 
  -4   6   3        0.08       26.58     50.03 o 
  -2   6   3        1.86       30.26     39.21 o 
   0   6   3        0.01      -21.24     30.42 o 
   2   6   3        4.17      -38.69     38.69 o 
   4   6   3       25.94       32.23     61.67 o 
   6   6   3       72.48       58.94     78.65 o 
 -24   0   4       26.27      -78.93     92.56 o 
 -22   0   4      702.72      740.71    154.74 o 
 -20   0   4      431.38      381.03     53.49 o 
 -18   0   4      109.84      131.04     47.55 o 
 -16   0   4      134.76      154.54     39.33 o 
 -14   0   4     1536.16     1607.01    191.02 o 
 -12   0   4     1038.27     1457.37     93.34 o 
 -10   0   4     1911.73     2304.48    110.41 o 
  -8   0   4      344.24      469.36     28.69 o 
  -6   0   4    51377.71    77231.19   2610.20 o 
  -4   0   4    34721.28    44613.19   1267.11 o 
  -2   0   4     1280.41     1476.04     90.11 o 
   0   0   4    25013.51    20413.72    517.76 o 
   2   0   4     4292.74     7517.00    366.20 o 
   4   0   4      580.04      500.32     40.96 o 
   6   0   4        7.09        9.79     11.36 o 
   8   0   4      625.01      582.04     84.61 o 
  10   0   4      807.18      916.65    163.81 o 
  12   0   4       74.60      118.94     37.52 o 
  14   0   4      300.87      311.54     64.84 o 
  16   0   4       27.25       34.31    113.86 o 
  18   0   4      781.23      912.92    398.93 o 
  20   0   4      760.34      724.47    145.26 o 
 -25   1   4       13.89       67.82     58.97 o 
 -23   1   4        3.89       67.92     48.94 o 
 -21   1   4      396.01      391.88     57.59 o 
 -19   1   4       41.45        8.57     19.54 o 
 -17   1   4        0.49       14.74     17.95 o 
 -15   1   4     1303.39     1298.64     69.16 o 
 -13   1   4      220.82      209.37     20.92 o 
 -11   1   4     2087.05     2388.41    108.57 o 
  -9   1   4      143.58      130.97     17.61 o 
  -7   1   4     3116.68     2736.94    193.26 o 
  -5   1   4    10897.34    10119.72    207.89 o 
  -3   1   4      169.53      112.95     12.29 o 
  -1   1   4     3559.95     2862.84     92.37 o 
   1   1   4      155.94      146.16     10.88 o 
   3   1   4      143.19      125.20      8.71 o 
   5   1   4      739.47      864.98    113.53 o 
   7   1   4       20.96       36.16     12.95 o 
   9   1   4     2029.19     2005.23     94.86 o 
  11   1   4      380.07      309.54     46.39 o 
  13   1   4       33.46       17.20     16.71 o 
  15   1   4      887.27      938.97     94.83 o 
  17   1   4       46.56       35.43     30.80 o 
  19   1   4       12.12       30.29     35.40 o 
  21   1   4        3.95       17.46     47.08 o 
 -24   2   4       22.08      -62.73     76.03 o 
 -22   2   4       15.03       76.21     45.95 o 
 -20   2   4      169.99      219.30     47.57 o 
 -18   2   4       23.85       14.30     39.92 o 
 -16   2   4      132.12       91.49     28.19 o 
 -14   2   4      182.93      162.87     21.16 o 
 -12   2   4      163.56      167.16     17.11 o 
 -10   2   4     8956.10     9307.36    377.98 o 
  -8   2   4     1276.72     1171.60     67.60 o 
  -6   2   4     1432.86     1308.84     55.36 o 
  -4   2   4     2548.88     2180.39     80.59 o 
  -2   2   4      309.92      291.53     19.03 o 
   0   2   4     1600.69     1318.76     51.34 o 
   2   2   4      914.25      947.14     40.58 o 
   4   2   4        0.06       -1.15     11.64 o 
   6   2   4     1864.53     1732.63    120.66 o 
   8   2   4      996.65     1165.51     73.42 o 
  10   2   4       52.01      133.46     25.59 o 
  12   2   4       42.16       53.45     24.59 o 
  14   2   4       88.03       72.11     30.95 o 
  16   2   4       83.15      132.63     42.23 o 
  18   2   4       48.72       51.09     37.52 o 
  20   2   4       85.47      165.57     89.89 o 
 -21   3   4      140.26       91.69     46.93 o 
 -19   3   4       20.43       35.63     35.24 o 
 -17   3   4       39.07      -34.11     34.11 o 
 -15   3   4      195.90      213.12     36.62 o 
 -13   3   4        1.89        5.88     22.09 o 
 -11   3   4        1.41        9.13     26.91 o 
  -9   3   4       24.24       54.21     28.99 o 
  -7   3   4       16.23      -10.00     13.25 o 
  -5   3   4      134.10      148.56     21.92 o 
  -3   3   4      807.74      765.90     64.32 o 
  -1   3   4      290.10      258.38     23.03 o 
   1   3   4       10.65       11.98     17.07 o 
   3   3   4      195.43      198.52     19.57 o 
   5   3   4      109.04      110.27     20.23 o 
   7   3   4     1128.30     1036.71     79.95 o 
   9   3   4        5.82      -17.77     17.77 o 
  11   3   4      283.85      324.63     66.54 o 
  13   3   4      161.98      140.21     33.29 o 
  15   3   4       65.29       73.89     36.60 o 
  17   3   4        5.11      -15.98     37.55 o 
  19   3   4        1.03       18.17    106.76 o 
 -20   4   4        0.02       70.00    106.48 o 
 -18   4   4        9.69      -17.22     37.23 o 
 -16   4   4       31.25       23.64     39.42 o 
 -14   4   4        9.81       40.76     28.30 o 
 -12   4   4        0.55       52.66     28.36 o 
 -10   4   4        5.66       26.10     23.41 o 
  -8   4   4      466.31      488.22     47.94 o 
  -6   4   4      302.99      342.92     42.93 o 
  -4   4   4       19.38       17.09     16.00 o 
  -2   4   4       48.02       60.95     18.29 o 
   0   4   4      172.74      168.24     22.59 o 
   2   4   4      276.23      255.91     29.73 o 
   4   4   4      273.73      294.20     30.27 o 
   6   4   4      521.40      439.40     39.29 o 
   8   4   4      248.58      268.03     40.14 o 
  10   4   4      137.14      127.38     46.09 o 
  12   4   4       16.53       63.67     44.57 o 
  14   4   4       11.30       15.41     31.67 o 
  16   4   4        7.62      -14.05     55.13 o 
 -15   5   4        6.86       62.92     56.79 o 
 -13   5   4        3.79       68.83     71.37 o 
 -11   5   4        1.07        8.53     33.33 o 
  -9   5   4        1.47        7.06     26.08 o 
  -7   5   4       48.26       38.71     26.48 o 
  -5   5   4      199.32      279.50     43.50 o 
  -3   5   4       35.69       64.18     39.70 o 
  -1   5   4       44.11      122.80     44.08 o 
   1   5   4       74.54       91.40     23.93 o 
   3   5   4      304.40      215.92     32.43 o 
   5   5   4       46.20       50.13     36.44 o 
   7   5   4       12.34      -14.76     37.53 o 
   9   5   4        3.61       24.48     44.54 o 
  11   5   4        0.99       37.93     54.50 o 
  -8   6   4        0.55       47.15     45.51 o 
  -6   6   4        4.08      -17.06     44.03 o 
  -4   6   4       66.33       51.39     48.92 o 
  -2   6   4       11.24       63.73     66.21 o 
   0   6   4       12.29       65.54     49.47 o 
   2   6   4        1.87      -26.09     42.47 o 
   4   6   4        6.27       41.25     61.23 o 
 -25   1   5       16.62       15.18     40.36 o 
 -23   1   5      215.78      142.46     57.15 o 
 -21   1   5      182.12      105.88     34.89 o 
 -19   1   5       11.82       11.18     20.30 o 
 -17   1   5        2.18        1.32     12.64 o 
 -15   1   5      253.70      247.99     24.35 o 
 -13   1   5      448.78      466.42     31.24 o 
 -11   1   5     2442.18     2557.12    123.93 o 
  -9   1   5     2362.40     2296.36     88.65 o 
  -7   1   5      643.76      697.44     94.28 o 
  -5   1   5     8012.63     7631.35    322.81 o 
  -3   1   5     1158.31     1141.48    123.67 o 
  -1   1   5     1919.93     1891.07    131.24 o 
   1   1   5     6684.82     6173.49    172.43 o 
   3   1   5     1050.19      921.57     46.67 o 
   5   1   5     5853.70     8065.26    482.95 o 
   7   1   5       95.86      105.36     17.10 o 
   9   1   5      382.54      409.33     33.68 o 
  11   1   5        3.17       16.07     18.50 o 
  13   1   5       34.05       42.95     20.36 o 
  15   1   5        0.56      -24.21     27.70 o 
  17   1   5       43.81       47.97     43.40 o 
  19   1   5        3.75       22.25     34.40 o 
  21   1   5        3.03      103.35     93.70 o 
 -24   2   5       85.78       49.53    147.93 o 
 -22   2   5       73.25       33.15     35.88 o 
 -20   2   5      146.07      216.58     50.80 o 
 -18   2   5       84.18       68.86     29.11 o 
 -16   2   5      343.65      386.19     59.96 o 
 -14   2   5        5.07        0.42     10.46 o 
 -12   2   5      177.94      214.85     30.05 o 
 -10   2   5     7958.70     7583.64    308.03 o 
  -8   2   5     6868.07     7138.40    268.22 o 
  -6   2   5        0.18       13.60      8.60 o 
  -4   2   5        1.59       16.11      6.26 o 
  -2   2   5       13.04       14.57     12.92 o 
   0   2   5      976.12     1038.66     76.66 o 
   2   2   5      798.93      811.78     59.04 o 
   4   2   5     1958.44     2015.91     77.12 o 
   6   2   5        1.68        9.24     11.26 o 
   8   2   5       46.91       88.62     23.64 o 
  10   2   5      585.93      680.34     67.95 o 
  12   2   5       53.41      133.82     30.12 o 
  14   2   5        0.65       11.72     22.48 o 
  16   2   5      482.55      473.74     59.70 o 
  18   2   5        1.22       19.55     35.41 o 
  20   2   5        8.44       31.23    100.51 o 
 -21   3   5        6.97       23.86     34.40 o 
 -19   3   5       11.17       -9.16     29.05 o 
 -17   3   5      177.13      156.49     47.43 o 
 -15   3   5       91.83       88.70     28.88 o 
 -13   3   5       19.60       -5.45     15.79 o 
 -11   3   5      355.50      286.78     32.79 o 
  -9   3   5      125.09      100.36     21.19 o 
  -7   3   5        0.89        7.17     12.07 o 
  -5   3   5      478.74      419.78     41.30 o 
  -3   3   5      229.95      228.41     22.02 o 
  -1   3   5       58.19       50.90     16.39 o 
   1   3   5      323.36      330.90     26.18 o 
   3   3   5        2.40       43.38     28.30 o 
   5   3   5       29.43       49.24     14.77 o 
   7   3   5     2541.68     2319.06    236.42 o 
   9   3   5      321.33      307.94     46.84 o 
  11   3   5       66.74       48.34     28.54 o 
  13   3   5      130.50      115.42     58.65 o 
  15   3   5      110.26       44.02     40.01 o 
  17   3   5      151.77      170.06     67.21 o 
 -20   4   5        0.06      -15.36     54.52 o 
 -18   4   5       47.73       30.91     46.43 o 
 -16   4   5        0.00       12.04     30.73 o 
 -14   4   5       38.82        8.54     22.81 o 
 -12   4   5        0.84        5.60     20.32 o 
 -10   4   5      150.36      250.86     39.84 o 
  -8   4   5        5.08      131.55     62.79 o 
  -6   4   5       17.97       62.55     25.38 o 
  -4   4   5      325.57      299.30     38.56 o 
  -2   4   5       35.60       49.73     14.78 o 
   0   4   5      101.45      130.18     23.60 o 
   2   4   5      501.01      466.65     40.05 o 
   4   4   5      103.99      124.92     25.53 o 
   6   4   5       96.82      143.10     28.84 o 
   8   4   5      612.93      558.20     62.18 o 
  10   4   5       41.75       30.25     56.19 o 
  12   4   5        0.90      -14.53     33.30 o 
  14   4   5       11.66        7.22     37.04 o 
 -15   5   5       10.51      -15.60     41.70 o 
 -13   5   5       67.14       34.70     46.43 o 
 -11   5   5       69.90       27.77     35.89 o 
  -9   5   5      113.15       57.19     34.96 o 
  -7   5   5        2.13       81.50     35.07 o 
  -5   5   5       59.63       95.88     36.30 o 
  -3   5   5        4.56       -0.45     18.39 o 
  -1   5   5       27.40        5.62     22.27 o 
   1   5   5      302.09      249.27     41.29 o 
   3   5   5      111.84      130.31     38.30 o 
   5   5   5       75.61       64.33     37.84 o 
   7   5   5        2.02       30.17     30.10 o 
   9   5   5        1.59      -33.18     39.92 o 
  11   5   5       60.44       33.48     49.22 o 
  -8   6   5        0.06       16.26     40.17 o 
  -6   6   5       13.05        4.49     33.89 o 
  -4   6   5        0.11       64.11     73.29 o 
  -2   6   5        4.83      -14.48     38.75 o 
   0   6   5      108.94       87.39     85.25 o 
   2   6   5        0.00       76.35     68.24 o 
   4   6   5       16.87      -19.88     80.07 o 
 -26   0   6      520.01      511.08    195.92 o 
 -24   0   6        0.00       96.07     87.74 o 
 -22   0   6        2.54      -28.79     31.29 o 
 -20   0   6      231.54      233.75     49.31 o 
 -18   0   6      147.66      116.96     47.24 o 
 -16   0   6     1240.04     1574.95    120.43 o 
 -14   0   6       36.83       41.50     23.85 o 
 -12   0   6     1101.46     1621.75    127.94 o 
 -10   0   6     1033.45     1336.13    109.77 o 
  -8   0   6     2594.18     3894.11    430.16 o 
  -6   0   6       60.64       25.63     18.22 o 
  -4   0   6      516.20      463.97     46.44 o 
  -2   0   6      179.88      172.40     32.34 o 
   0   0   6     5021.46     4689.05    151.77 o 
   2   0   6     1948.72     2207.65    358.53 o 
   4   0   6    14037.38    14044.66    941.61 o 
   6   0   6      358.03      425.45     40.05 o 
   8   0   6      637.68      532.69     78.96 o 
  10   0   6     3447.90     3843.41    321.35 o 
  12   0   6      734.88      746.78     96.13 o 
  14   0   6      171.01      223.15     61.07 o 
  16   0   6        1.75       72.91     52.53 o 
  18   0   6       39.05       37.33     54.38 o 
  20   0   6      192.07      368.55    225.44 o 
 -25   1   6        0.16       51.36     68.20 o 
 -23   1   6       11.02       -4.64     36.06 o 
 -21   1   6       54.72       32.17     26.49 o 
 -19   1   6       24.84       25.15     21.60 o 
 -17   1   6        0.04       17.40     14.42 o 
 -15   1   6       12.75       57.48     15.25 o 
 -13   1   6      312.14      380.39     48.38 o 
 -11   1   6     1068.69     1142.69     66.60 o 
  -9   1   6     4452.39     4625.38    196.18 o 
  -7   1   6       78.06       54.49      7.78 o 
  -5   1   6      101.24      110.60      6.98 o 
  -3   1   6     1961.79     1888.26     99.05 o 
  -1   1   6     1818.12     2038.03    150.08 o 
   1   1   6     2899.78     2853.62     90.26 o 
   3   1   6     1713.98     1693.73     82.03 o 
   5   1   6     2434.37     3688.48    319.89 o 
   7   1   6       71.58       77.14     18.41 o 
   9   1   6       25.30        7.93     15.04 o 
  11   1   6     1088.87     1087.72     70.94 o 
  13   1   6      384.38      367.53     51.65 o 
  15   1   6      574.45      548.42    100.61 o 
  17   1   6       29.37      -13.24     33.88 o 
  19   1   6      279.51      193.38     66.11 o 
 -24   2   6        6.72       39.04     56.67 o 
 -22   2   6        0.61       -4.84     28.87 o 
 -20   2   6      212.17      219.39     45.33 o 
 -18   2   6       20.77       48.48     48.91 o 
 -16   2   6      172.89      212.27     40.06 o 
 -14   2   6      527.46      558.00     86.86 o 
 -12   2   6        1.91       32.83     20.18 o 
 -10   2   6     4434.54     4781.59    454.90 o 
  -8   2   6      230.83      255.61     21.23 o 
  -6   2   6       36.63       44.22     15.28 o 
  -4   2   6      205.79      182.77     17.44 o 
  -2   2   6      633.20      487.48     27.21 o 
   0   2   6     4303.55     4489.40    256.57 o 
   2   2   6       12.23       28.15     18.75 o 
   4   2   6     1006.98     1032.78     43.96 o 
   6   2   6       63.38       78.17     19.27 o 
   8   2   6        0.79        6.65     16.98 o 
  10   2   6      476.31      484.78     51.52 o 
  12   2   6        0.93       58.40     31.47 o 
  14   2   6       14.51       18.88     23.95 o 
  16   2   6       32.59       16.11     32.21 o 
  18   2   6       86.01       89.95     50.12 o 
 -23   3   6        9.92      -22.30     91.71 o 
 -21   3   6       15.11       27.31     42.95 o 
 -19   3   6       35.34       13.39     27.92 o 
 -17   3   6       24.27       31.01     25.17 o 
 -15   3   6     1378.41     1210.64     94.76 o 
 -13   3   6       70.12       88.09     26.66 o 
 -11   3   6      504.98      433.56     42.73 o 
  -9   3   6       31.84       38.01     28.44 o 
  -7   3   6        1.31      -12.94     14.78 o 
  -5   3   6      814.84      776.48     53.19 o 
  -3   3   6      506.64      489.24     29.62 o 
  -1   3   6      170.84      192.46     29.35 o 
   1   3   6      195.17      190.16     21.73 o 
   3   3   6      443.05      412.98     34.38 o 
   5   3   6        9.79      -12.23     15.40 o 
   7   3   6       99.03      143.03     31.98 o 
   9   3   6      663.99      744.51     72.19 o 
  11   3   6        0.10       19.73     34.00 o 
  13   3   6       21.10       -0.24     33.31 o 
  15   3   6        4.70       24.62     25.07 o 
  17   3   6      110.90      118.37     63.82 o 
 -20   4   6        3.67       67.65     54.51 o 
 -18   4   6       70.61       46.95     51.34 o 
 -16   4   6        5.76      -13.71     30.66 o 
 -14   4   6      122.20      107.50     32.31 o 
 -12   4   6       51.40       51.90     26.17 o 
 -10   4   6      520.51      528.50     56.30 o 
  -8   4   6      296.04      292.05     39.74 o 
  -6   4   6       72.01       37.16     21.88 o 
  -4   4   6      664.04      641.71     54.68 o 
  -2   4   6        4.27      -10.23     16.34 o 
   0   4   6      122.13      125.57     21.88 o 
   2   4   6     2358.29     2214.04    114.27 o 
   4   4   6        8.16       26.56     24.46 o 
   6   4   6      165.20      172.30     34.87 o 
   8   4   6      264.27      278.80     53.96 o 
  10   4   6       10.82       11.84     29.55 o 
  12   4   6       28.41      -20.25     39.61 o 
  14   4   6       16.08       40.65     47.39 o 
 -15   5   6        1.70       33.47     39.21 o 
 -13   5   6       29.56       -5.19     29.40 o 
 -11   5   6       36.48       64.19     40.40 o 
  -9   5   6       12.65      -18.48     29.91 o 
  -7   5   6       46.21       58.28     35.26 o 
  -5   5   6       15.43        8.92     31.10 o 
  -3   5   6        0.23       -6.97     25.72 o 
  -1   5   6       19.88        1.16     23.54 o 
   1   5   6       35.27       29.01     29.18 o 
   3   5   6      202.97      238.98     46.13 o 
   5   5   6      275.03      190.75     62.83 o 
   7   5   6        0.35       15.65     47.17 o 
   9   5   6       13.50       77.23     54.27 o 
  11   5   6        4.00       76.83    245.32 o 
  -8   6   6        3.56      124.46     84.04 o 
  -6   6   6       38.27       32.91     39.38 o 
  -4   6   6        1.80       76.76     63.76 o 
  -2   6   6       12.36      -31.63     42.38 o 
   0   6   6        6.67       -1.71     45.38 o 
   2   6   6        0.76       74.17     69.66 o 
 -25   1   7      178.81      162.62     70.61 o 
 -23   1   7       67.16      102.42     41.07 o 
 -21   1   7       19.65       15.98     21.05 o 
 -19   1   7        4.09       44.14     22.35 o 
 -17   1   7      306.71      275.78     32.98 o 
 -15   1   7       29.97       14.34     13.94 o 
 -13   1   7     1389.89     1653.70     73.41 o 
 -11   1   7     3898.01     5127.52    252.89 o 
  -9   1   7     1043.45     1091.83     47.25 o 
  -7   1   7      149.65      129.92     11.17 o 
  -5   1   7     2311.13     2182.27    104.63 o 
  -3   1   7      346.17      258.82     24.09 o 
  -1   1   7      580.98      544.18     22.32 o 
   1   1   7      330.39      351.27     30.22 o 
   3   1   7      135.20      132.34     14.69 o 
   5   1   7     1127.16     1391.36    126.99 o 
   7   1   7      561.20      508.45     41.62 o 
   9   1   7       93.08      102.71     23.09 o 
  11   1   7      399.34      421.02     42.38 o 
  13   1   7      582.74      524.18     64.46 o 
  15   1   7      341.37      328.63     59.14 o 
  17   1   7        4.66        7.51     35.00 o 
  19   1   7       32.44       46.38     55.98 o 
 -24   2   7       21.70        3.94     28.92 o 
 -22   2   7       26.65       47.19     41.09 o 
 -20   2   7       27.28       29.85     32.71 o 
 -18   2   7       69.65       79.66     28.41 o 
 -16   2   7       31.59       65.32     20.61 o 
 -14   2   7       18.22       44.85     28.74 o 
 -12   2   7      260.95      246.82     32.41 o 
 -10   2   7      661.46      713.45     98.72 o 
  -8   2   7      735.66      703.70     37.80 o 
  -6   2   7      517.15      407.47     44.15 o 
  -4   2   7     1572.40     1407.39     61.46 o 
  -2   2   7      225.33      166.44     13.38 o 
   0   2   7      685.24      781.75     34.88 o 
   2   2   7      613.20      637.21     32.04 o 
   4   2   7       11.74       -0.82     12.79 o 
   6   2   7      169.51      225.76     29.42 o 
   8   2   7      588.12      641.95     65.90 o 
  10   2   7       18.10       79.87     26.99 o 
  12   2   7       45.78       97.40     32.20 o 
  14   2   7      255.81      216.32     37.56 o 
  16   2   7       36.84       31.91     35.92 o 
  18   2   7        1.39       42.48     62.75 o 
 -23   3   7        8.79       -6.46     53.95 o 
 -21   3   7       29.91        6.68     33.88 o 
 -19   3   7       62.78       83.50     42.72 o 
 -17   3   7        6.57       27.06     30.23 o 
 -15   3   7     2508.75     2331.11    150.09 o 
 -13   3   7      374.96      392.82     43.39 o 
 -11   3   7       44.17       74.53     21.10 o 
  -9   3   7      993.73      937.93     60.61 o 
  -7   3   7       29.38       53.53     16.05 o 
  -5   3   7      539.65      472.10     42.29 o 
  -3   3   7       12.97       11.30     14.48 o 
  -1   3   7      995.28     1100.48     56.96 o 
   1   3   7      530.60      470.11     33.11 o 
   3   3   7     1002.92     1062.19     69.20 o 
   5   3   7       22.93       10.71     14.35 o 
   7   3   7       34.70       75.44     24.91 o 
   9   3   7        5.27       11.51     35.85 o 
  11   3   7       27.19       13.11     25.48 o 
  13   3   7      148.91      161.34     45.73 o 
  15   3   7      171.27      145.81     40.62 o 
 -20   4   7       19.71       -8.77     57.02 o 
 -18   4   7        1.13       76.04     50.21 o 
 -16   4   7      146.41       83.84     35.88 o 
 -14   4   7        2.18       -3.70     21.84 o 
 -12   4   7        0.99       28.53     42.05 o 
 -10   4   7      273.86      342.00     46.98 o 
  -8   4   7        0.77       20.01     18.90 o 
  -6   4   7       84.76       87.27     37.46 o 
  -4   4   7      151.20      181.98     30.17 o 
  -2   4   7        3.40        4.14     14.31 o 
   0   4   7      316.72      312.18     30.48 o 
   2   4   7      682.62      712.93     54.20 o 
   4   4   7      327.15      297.27     38.38 o 
   6   4   7      249.46      289.14     47.80 o 
   8   4   7        0.61      -36.29     36.29 o 
  10   4   7        0.00      -13.31     27.03 o 
  12   4   7        0.88        0.26     34.46 o 
  14   4   7        1.24       26.44     45.88 o 
 -15   5   7        2.82       -0.93     43.68 o 
 -13   5   7       41.41       60.23     44.69 o 
 -11   5   7        6.38       14.80     34.73 o 
  -9   5   7        9.50       19.70     29.25 o 
  -7   5   7       33.38       41.35     36.63 o 
  -5   5   7      122.95      104.71     38.59 o 
  -3   5   7      278.64      343.63     59.28 o 
  -1   5   7       44.68       31.10     49.63 o 
   1   5   7     1018.40     1045.91    107.27 o 
   3   5   7      117.21      127.55     40.59 o 
   5   5   7       82.48       33.76     38.62 o 
   7   5   7        1.38       52.29     45.68 o 
   9   5   7       10.46       16.65     60.32 o 
  -6   6   7        8.82       70.41     51.02 o 
  -4   6   7       14.79       69.30     57.43 o 
  -2   6   7      199.49      220.64     79.16 o 
   0   6   7        5.99       12.28     62.05 o 
 -26   0   8      226.77      177.74    158.44 o 
 -24   0   8        7.00      -45.75     54.42 o 
 -22   0   8        0.96        2.17     30.54 o 
 -20   0   8      207.40      306.72     59.51 o 
 -18   0   8      446.84      492.84     62.70 o 
 -16   0   8     1448.46     2221.98    156.50 o 
 -14   0   8      283.91      340.93     48.54 o 
 -12   0   8      383.81      622.33     51.38 o 
 -10   0   8     6846.82     9290.65    417.17 o 
  -8   0   8      918.43     1120.13     68.34 o 
  -6   0   8     9348.35    10183.07    393.05 o 
  -4   0   8     6723.86     6819.74    254.32 o 
  -2   0   8     4117.04     4016.06    186.83 o 
   0   0   8     1533.92     1499.51     64.91 o 
   2   0   8        0.07       20.30     14.57 o 
   4   0   8      360.46      408.28     37.35 o 
   6   0   8     5130.70     5375.89    391.61 o 
   8   0   8      124.62      146.30     20.10 o 
  10   0   8      354.69      503.91    148.50 o 
  12   0   8       66.69      102.39     46.87 o 
  14   0   8     1176.52     1052.92    165.50 o 
  16   0   8      117.35       90.77     61.99 o 
  18   0   8       20.70      -13.73     65.02 o 
 -25   1   8       49.25       63.12     59.89 o 
 -23   1   8       25.53       22.70     50.73 o 
 -21   1   8      121.89       81.32     34.51 o 
 -19   1   8      122.14      123.96     32.34 o 
 -17   1   8       22.62       57.82     22.81 o 
 -15   1   8      228.82      198.54     21.94 o 
 -13   1   8      978.08     1198.41    141.78 o 
 -11   1   8      177.91      143.73     18.44 o 
  -9   1   8        4.92        3.78      5.94 o 
  -7   1   8      651.64      705.59     30.56 o 
  -5   1   8      100.59      115.22     13.29 o 
  -3   1   8      542.42      451.63     22.92 o 
  -1   1   8    11147.46    12013.51    335.46 o 
   1   1   8        3.52       29.19     13.51 o 
   3   1   8      113.82      113.20     11.91 o 
   5   1   8     1428.02     1725.78    160.63 o 
   7   1   8      386.50      400.94     36.40 o 
   9   1   8     1359.54     1319.62    126.19 o 
  11   1   8      133.36      152.05     27.34 o 
  13   1   8        4.90       13.09     26.04 o 
  15   1   8      237.32      247.79     55.26 o 
  17   1   8       61.14       35.19     40.64 o 
 -24   2   8        1.01       42.53     39.12 o 
 -22   2   8       12.20       -5.03     31.80 o 
 -20   2   8       15.20       68.55     26.50 o 
 -18   2   8       59.38       28.28     20.35 o 
 -16   2   8      158.22      143.77     25.39 o 
 -14   2   8     1064.32     1012.02    100.00 o 
 -12   2   8      112.53       85.44     18.30 o 
 -10   2   8      198.27      204.73     43.02 o 
  -8   2   8      302.36      411.47     45.65 o 
  -6   2   8      281.11      216.88     30.39 o 
  -4   2   8      102.02      107.74     18.15 o 
  -2   2   8     1085.96     1140.49     57.45 o 
   0   2   8     3154.44     3632.40    169.27 o 
   2   2   8     1105.61     1101.76     49.34 o 
   4   2   8      241.66      260.56     30.45 o 
   6   2   8      503.91      503.91     46.14 o 
   8   2   8      239.29      225.20     35.74 o 
  10   2   8       29.70       88.49     30.95 o 
  12   2   8      965.86      961.68     82.04 o 
  14   2   8       17.59        2.33     24.81 o 
  16   2   8       68.95       94.38     46.14 o 
 -23   3   8        5.83       83.05     66.31 o 
 -21   3   8       18.50      -32.38     48.18 o 
 -19   3   8        5.78        9.33     36.57 o 
 -17   3   8       27.29       78.02     27.55 o 
 -15   3   8       20.61      161.68     51.18 o 
 -13   3   8        0.93       39.90     20.19 o 
 -11   3   8       64.36       68.14     28.22 o 
  -9   3   8     1264.32     1181.23     70.17 o 
  -7   3   8        7.55       84.24     34.35 o 
  -5   3   8       47.17       27.43     18.87 o 
  -3   3   8      564.22      560.73     71.12 o 
  -1   3   8      678.01      734.31     70.99 o 
   1   3   8       52.30       41.92     16.82 o 
   3   3   8        2.28       23.61     15.56 o 
   5   3   8      803.11      723.82     48.49 o 
   7   3   8      220.02      211.42     35.82 o 
   9   3   8       58.05       96.19     36.32 o 
  11   3   8       39.09       46.18     29.25 o 
  13   3   8       13.96       61.73     34.03 o 
  15   3   8       34.04       50.18     64.62 o 
 -20   4   8      155.61      127.82     61.81 o 
 -18   4   8       62.76       -7.77     36.51 o 
 -16   4   8       67.23       54.75     36.44 o 
 -14   4   8       10.87       43.16     35.18 o 
 -12   4   8       85.63       67.50     34.15 o 
 -10   4   8       51.85      130.62     36.78 o 
  -8   4   8       57.86       79.64     62.27 o 
  -6   4   8      500.59      521.07     87.13 o 
  -4   4   8      986.76      964.58     86.03 o 
  -2   4   8      129.88      113.20     31.33 o 
   0   4   8      198.31      207.90     32.36 o 
   2   4   8      157.32      219.90     29.46 o 
   4   4   8      515.92      510.18     50.30 o 
   6   4   8       24.63       16.91     27.12 o 
   8   4   8       64.45       58.34     40.16 o 
  10   4   8      230.04      231.80     52.51 o 
  12   4   8       17.87       60.89     56.32 o 
 -15   5   8        0.00        4.97     55.71 o 
 -13   5   8        6.24       84.13     53.56 o 
 -11   5   8        4.75       19.53     32.47 o 
  -9   5   8       50.10       80.29     38.46 o 
  -7   5   8       22.47       17.40     30.36 o 
  -5   5   8       25.67       21.11     30.82 o 
  -3   5   8      607.12      697.93     88.28 o 
  -1   5   8       34.00      -13.35     45.73 o 
   1   5   8       49.49       31.82     35.49 o 
   3   5   8       92.76       98.74     47.85 o 
   5   5   8        1.76       41.36     45.34 o 
   7   5   8       81.22      120.05     76.21 o 
   9   5   8       18.12       67.69     71.86 o 
  -4   6   8       66.06      109.27     66.37 o 
  -2   6   8       20.77       92.38     60.71 o 
 -25   1   9       10.80       32.52     48.47 o 
 -23   1   9       25.80       64.87     39.78 o 
 -21   1   9       69.34       89.79     26.38 o 
 -19   1   9       57.36      147.32     28.10 o 
 -17   1   9      339.92      386.27     36.17 o 
 -15   1   9      113.36      135.21     21.68 o 
 -13   1   9      354.84      357.16     37.54 o 
 -11   1   9     1906.57     2096.78     96.07 o 
  -9   1   9       95.95       76.18     18.61 o 
  -7   1   9       71.84       75.57      8.79 o 
  -5   1   9     3081.40     3028.02    120.40 o 
  -3   1   9     2830.55     2747.20    175.54 o 
  -1   1   9     1143.70     1109.30     82.40 o 
   1   1   9      455.59      514.07     27.76 o 
   3   1   9      910.99      901.92     38.97 o 
   5   1   9      194.73      168.50     25.12 o 
   7   1   9        5.03       18.10     26.97 o 
   9   1   9      237.48      249.44     35.62 o 
  11   1   9       38.37       60.98     34.79 o 
  13   1   9        0.93       -8.35     24.94 o 
  15   1   9       14.80        3.73     30.78 o 
  17   1   9       38.35      -10.07     38.97 o 
 -24   2   9       39.36        5.02     33.29 o 
 -22   2   9       38.99       94.81     52.78 o 
 -20   2   9       54.59       73.91     51.74 o 
 -18   2   9       11.73       19.19     22.53 o 
 -16   2   9     1214.01     1139.52     82.16 o 
 -14   2   9     1862.84     1688.74    100.93 o 
 -12   2   9       16.72       19.13     14.01 o 
 -10   2   9     1182.18     1377.70    238.29 o 
  -8   2   9      652.14      659.86     44.24 o 
  -6   2   9       18.84       27.33     21.63 o 
  -4   2   9       16.46       25.67     11.91 o 
  -2   2   9     2102.98     2269.32    103.97 o 
   0   2   9      301.78      327.85     23.05 o 
   2   2   9      935.86      972.46     50.41 o 
   4   2   9      158.04      163.96     20.44 o 
   6   2   9       39.73       37.54     20.77 o 
   8   2   9      274.26      230.33     37.32 o 
  10   2   9     1624.51     1647.16    126.07 o 
  12   2   9      387.76      408.49     54.86 o 
  14   2   9        8.20       33.57     41.48 o 
  16   2   9       46.33       49.27     46.88 o 
 -23   3   9        0.03       28.95     50.47 o 
 -21   3   9       18.07       44.49     45.77 o 
 -19   3   9      147.43      163.40     48.50 o 
 -17   3   9       30.52      -22.55     22.55 o 
 -15   3   9      842.53      738.14     65.86 o 
 -13   3   9       12.36       22.39     23.70 o 
 -11   3   9      152.44      112.35     29.67 o 
  -9   3   9      112.20      173.00     35.90 o 
  -7   3   9        9.24        3.19     17.64 o 
  -5   3   9     1835.95     1617.97     80.27 o 
  -3   3   9       38.06       34.51     25.09 o 
  -1   3   9       51.55       80.99     12.74 o 
   1   3   9      268.17      356.73     38.41 o 
   3   3   9        1.14       -1.12     13.78 o 
   5   3   9      190.60      184.68     31.53 o 
   7   3   9       11.77       73.56     31.07 o 
   9   3   9       10.08       43.61     49.11 o 
  11   3   9        4.71       72.77     34.90 o 
  13   3   9      190.38      201.88     49.17 o 
  15   3   9        4.83       57.79     54.75 o 
 -20   4   9      246.64      206.86     76.61 o 
 -18   4   9       34.41       86.71     45.04 o 
 -16   4   9        7.17      -11.67     31.65 o 
 -14   4   9       63.04       75.23     41.74 o 
 -12   4   9       65.87      141.93     45.47 o 
 -10   4   9      268.52      299.39     48.52 o 
  -8   4   9       62.76      120.35     36.26 o 
  -6   4   9        1.29      -14.29     22.51 o 
  -4   4   9      426.71      415.86     53.06 o 
  -2   4   9      187.48      196.43     35.58 o 
   0   4   9      282.63      279.17     38.12 o 
   2   4   9       18.18      -13.40     26.80 o 
   4   4   9        0.17        3.72     25.53 o 
   6   4   9        0.85       13.23     24.41 o 
   8   4   9       50.46       94.97     42.63 o 
  10   4   9        4.07        0.24     39.02 o 
  12   4   9       19.30       68.69     70.97 o 
 -15   5   9        1.59       55.64     53.71 o 
 -13   5   9       17.33       31.83     42.94 o 
 -11   5   9        1.70       58.95     40.52 o 
  -9   5   9        2.58       31.37     34.29 o 
  -7   5   9       83.81       66.01     38.00 o 
  -5   5   9        0.35       67.61     36.43 o 
  -3   5   9      434.60      412.26     73.72 o 
  -1   5   9       70.84      128.98     43.80 o 
   1   5   9      184.15      167.11     58.61 o 
   3   5   9       29.93       45.54     38.80 o 
   5   5   9        2.19       82.88     67.10 o 
   7   5   9        3.90       35.81     62.61 o 
 -26   0  10        4.50        7.95     65.31 o 
 -24   0  10       44.10       77.48     54.40 o 
 -22   0  10      302.30      408.26     69.08 o 
 -20   0  10       61.79      121.09     41.53 o 
 -18   0  10      487.87      715.99    136.77 o 
 -16   0  10        2.62      -34.44     34.44 o 
 -14   0  10       64.33      121.12     35.30 o 
 -12   0  10     1155.79     1318.51    111.11 o 
 -10   0  10      112.38      155.62     41.50 o 
  -8   0  10      335.43      276.44     27.70 o 
  -6   0  10     6874.44     7445.06    313.12 o 
  -4   0  10      785.36      934.14     54.70 o 
  -2   0  10        1.18        3.78     10.11 o 
   0   0  10      167.79      140.05     19.54 o 
   2   0  10       46.67      108.93     41.74 o 
   4   0  10     4106.61     4056.63    224.26 o 
   6   0  10      701.74      631.33     56.74 o 
   8   0  10      246.70      202.13     48.36 o 
  10   0  10       45.57       24.48     61.61 o 
  12   0  10      113.68       82.61     54.35 o 
  14   0  10      222.14      258.78     80.57 o 
  16   0  10       74.86       34.61     68.72 o 
 -25   1  10        1.66       14.08     34.29 o 
 -23   1  10        9.24       10.01     24.31 o 
 -21   1  10      355.48      339.19     41.80 o 
 -19   1  10      130.74      141.75     26.87 o 
 -17   1  10       65.90       87.66     21.69 o 
 -15   1  10     1566.15     1878.39    103.36 o 
 -13   1  10      115.45      100.42     26.68 o 
 -11   1  10       97.30       95.04     14.23 o 
  -9   1  10      656.51      616.12     32.00 o 
  -7   1  10       44.11       37.56     10.92 o 
  -5   1  10     1309.93     1198.68     55.28 o 
  -3   1  10     1037.86     1153.92     85.47 o 
  -1   1  10      161.73      158.79     20.11 o 
   1   1  10     2078.33     2197.75     86.41 o 
   3   1  10       68.23       77.30     12.68 o 
   5   1  10       65.40       54.90     15.49 o 
   7   1  10      436.49      425.78     48.34 o 
   9   1  10       76.53       62.72     26.04 o 
  11   1  10      216.43      167.64     39.14 o 
  13   1  10        8.29       77.09     36.76 o 
  15   1  10       24.82       16.16     37.26 o 
  17   1  10        4.21       28.87     58.25 o 
 -24   2  10        2.15        1.49     32.68 o 
 -22   2  10        7.13       15.24     35.57 o 
 -20   2  10      241.74      314.34     52.65 o 
 -18   2  10       47.84       66.38     25.56 o 
 -16   2  10       24.67        0.68     14.95 o 
 -14   2  10      387.32      354.66     37.98 o 
 -12   2  10       90.13       62.91     25.62 o 
 -10   2  10      392.10      387.83     38.18 o 
  -8   2  10      513.58      706.47     93.93 o 
  -6   2  10     4920.05     4550.28    366.23 o 
  -4   2  10        7.99       11.45     12.69 o 
  -2   2  10      178.82      208.67     24.02 o 
   0   2  10     2529.65     2752.38    109.74 o 
   2   2  10      160.38      177.26     20.65 o 
   4   2  10      296.68      267.80     24.07 o 
   6   2  10        0.42       48.44     41.02 o 
   8   2  10      723.73      756.37     89.44 o 
  10   2  10       91.03      126.34     35.41 o 
  12   2  10      568.30      634.70     83.40 o 
  14   2  10       13.46       40.79     39.13 o 
  16   2  10        1.26      -27.59     54.08 o 
 -23   3  10       20.92       33.40     53.58 o 
 -21   3  10       70.12       42.75     47.97 o 
 -19   3  10      193.28      206.43     59.10 o 
 -17   3  10       11.46       45.43     49.66 o 
 -15   3  10        7.21       25.85     27.05 o 
 -13   3  10      572.43      545.60     61.57 o 
 -11   3  10      483.59      459.68     64.67 o 
  -9   3  10      511.86      443.19     49.67 o 
  -7   3  10      132.33      203.55     31.68 o 
  -5   3  10      110.07      128.09     21.87 o 
  -3   3  10       28.90       26.67     18.20 o 
  -1   3  10       49.74       59.30     20.23 o 
   1   3  10       18.30       25.11     16.41 o 
   3   3  10     1096.26     1119.68     71.70 o 
   5   3  10      501.10      535.46     57.15 o 
   7   3  10       39.33       33.36     32.40 o 
   9   3  10       39.44       36.64     33.85 o 
  11   3  10       11.95       73.37     36.48 o 
  13   3  10       78.19       97.46     48.82 o 
 -20   4  10      177.78      183.97     74.17 o 
 -18   4  10       43.95       14.06     43.13 o 
 -16   4  10       40.75       16.50     31.60 o 
 -14   4  10       68.82       38.11     49.18 o 
 -12   4  10        6.40      -15.74     31.03 o 
 -10   4  10       74.83      183.25     44.21 o 
  -8   4  10       65.48      124.76     37.01 o 
  -6   4  10        6.27       22.98     34.75 o 
  -4   4  10     1491.39     1732.60    137.97 o 
  -2   4  10       56.42       74.67     30.41 o 
   0   4  10      257.22      292.12     45.59 o 
   2   4  10      353.30      385.62     49.05 o 
   4   4  10       43.08      104.30     36.13 o 
   6   4  10       12.58       15.87     29.28 o 
   8   4  10       78.77      104.85     52.78 o 
  10   4  10        1.58      -15.76     50.10 o 
 -15   5  10        1.17       73.50     66.63 o 
 -13   5  10       23.79       56.09     41.95 o 
 -11   5  10       18.83       30.87     37.53 o 
  -9   5  10        0.64       -2.68     28.25 o 
  -7   5  10       15.04       20.49     31.27 o 
  -5   5  10      115.74      180.80     67.05 o 
  -3   5  10      138.22      149.22     48.85 o 
  -1   5  10      230.64      149.30     44.77 o 
   1   5  10        1.83       32.51     37.98 o 
   3   5  10        6.59       40.89     65.45 o 
   5   5  10       39.54       59.02     73.73 o 
 -25   1  11        0.00        0.96     26.38 o 
 -23   1  11       49.74       73.64     34.84 o 
 -21   1  11        3.44       18.25     22.89 o 
 -19   1  11      121.44      112.90     24.52 o 
 -17   1  11       57.60       99.38     20.98 o 
 -15   1  11       34.32       78.95     21.59 o 
 -13   1  11      124.10      106.63     15.76 o 
 -11   1  11      502.80      495.91     32.02 o 
  -9   1  11       54.64       57.57     10.37 o 
  -7   1  11     3014.53     3184.60    202.67 o 
  -5   1  11      666.57      788.22     55.09 o 
  -3   1  11     1089.16      959.53    109.37 o 
  -1   1  11      133.42      145.13     18.13 o 
   1   1  11      391.66      399.18     27.98 o 
   3   1  11        4.83       23.27     10.86 o 
   5   1  11     1214.89     1035.73     52.79 o 
   7   1  11     2238.84     2227.71    191.66 o 
   9   1  11      618.72      525.86     55.75 o 
  11   1  11       13.22      -11.67     31.80 o 
  13   1  11       95.10      103.13     40.24 o 
  15   1  11      109.15       19.20     41.63 o 
 -24   2  11       11.37       59.84     53.44 o 
 -22   2  11      100.63       47.33     35.08 o 
 -20   2  11      329.80      331.44     53.85 o 
 -18   2  11        2.95       32.23     33.75 o 
 -16   2  11      356.89      355.30     45.16 o 
 -14   2  11        9.22       72.34     20.61 o 
 -12   2  11       13.76       48.59     29.43 o 
 -10   2  11       15.01       96.67     24.32 o 
  -8   2  11       50.88      103.61     29.73 o 
  -6   2  11       62.79       38.00     21.41 o 
  -4   2  11      472.73      486.37     50.85 o 
  -2   2  11       14.64       23.72     21.07 o 
   0   2  11      243.67      212.69     21.04 o 
   2   2  11      154.90      137.92     21.10 o 
   4   2  11      293.47      399.80     81.27 o 
   6   2  11       21.59       11.81     42.64 o 
   8   2  11      523.29      676.62     64.92 o 
  10   2  11      101.52      123.09     39.23 o 
  12   2  11       83.81       47.33     66.37 o 
  14   2  11       92.36       67.38     60.98 o 
 -23   3  11        0.01       -2.76     45.14 o 
 -21   3  11      178.55      137.02     65.28 o 
 -19   3  11      376.12      413.41     71.19 o 
 -17   3  11      160.05      231.45     54.17 o 
 -15   3  11      509.86      507.66     68.52 o 
 -13   3  11       12.03       29.81     56.55 o 
 -11   3  11      147.25      134.76     42.21 o 
  -9   3  11     1826.99     1725.71    123.27 o 
  -7   3  11      168.27      209.18     34.26 o 
  -5   3  11     1514.33     1335.41     79.99 o 
  -3   3  11       26.51       54.25     22.58 o 
  -1   3  11        7.89       22.33     24.32 o 
   1   3  11      260.40      257.26     35.24 o 
   3   3  11      138.05      150.76     25.40 o 
   5   3  11       65.85       62.39     29.68 o 
   7   3  11       19.99       39.52     30.88 o 
   9   3  11      100.87      154.75     46.61 o 
  11   3  11      127.96      217.25     62.41 o 
  13   3  11       35.68       25.04     46.64 o 
 -20   4  11       84.70      205.66     98.03 o 
 -18   4  11        0.52       21.45     34.00 o 
 -16   4  11        0.04      -34.03     34.03 o 
 -14   4  11        0.29       24.58     73.82 o 
 -12   4  11      100.24      108.06     36.69 o 
 -10   4  11      166.10      168.33     50.67 o 
  -8   4  11        0.25       26.34     28.34 o 
  -6   4  11        0.23        5.73     33.47 o 
  -4   4  11      163.04      237.79     45.20 o 
  -2   4  11       20.29        7.04     27.29 o 
   0   4  11       54.41       78.71     29.32 o 
   2   4  11       42.03       40.67     25.32 o 
   4   4  11       27.01       22.61     30.49 o 
   6   4  11       56.60       59.12     38.83 o 
   8   4  11        0.19       15.81     38.78 o 
  10   4  11        7.87       34.96     60.19 o 
 -15   5  11        4.59       46.42     40.64 o 
 -13   5  11       24.99       28.63     37.96 o 
 -11   5  11       51.51       56.42     43.72 o 
  -9   5  11       46.21       31.85     35.68 o 
  -7   5  11       10.94      -14.75     30.36 o 
  -5   5  11       50.65       24.60     33.97 o 
  -3   5  11        9.53        2.05     25.90 o 
  -1   5  11       13.17       20.56     31.81 o 
   1   5  11        0.57        9.19     38.61 o 
   3   5  11        0.82      -10.63     34.05 o 
   5   5  11        0.05      113.33     79.34 o 
 -26   0  12       68.25      200.46    163.55 o 
 -24   0  12       69.40       64.50     50.09 o 
 -22   0  12       60.04       74.67     52.27 o 
 -20   0  12      739.54      969.24    110.30 o 
 -18   0  12        3.34       25.72     46.00 o 
 -16   0  12      612.79      786.81     76.57 o 
 -14   0  12      285.14      383.49     52.63 o 
 -12   0  12      380.59      368.77     41.35 o 
 -10   0  12     1339.99     1108.40     70.99 o 
  -8   0  12     5063.77     5264.07    251.70 o 
  -6   0  12       99.75      150.08     23.52 o 
  -4   0  12      144.94      166.08     42.22 o 
  -2   0  12     2655.97     2681.66    142.74 o 
   0   0  12      727.51      868.89     69.63 o 
   2   0  12     2438.64     2976.98    653.36 o 
   4   0  12     1213.77     1199.48     97.05 o 
   6   0  12      773.83      870.57     83.70 o 
   8   0  12        2.24      -14.02     57.35 o 
  10   0  12        0.00       55.31     93.70 o 
  12   0  12      204.86      175.31     78.17 o 
  14   0  12        1.16      -33.89     49.48 o 
 -25   1  12       50.30       -3.42     36.38 o 
 -23   1  12       36.86       11.82     24.38 o 
 -21   1  12       26.18       -0.33     19.54 o 
 -19   1  12      260.65      293.04     36.73 o 
 -17   1  12      186.73      238.15     47.11 o 
 -15   1  12      365.94      319.44     31.06 o 
 -13   1  12      239.22      258.85     27.88 o 
 -11   1  12     2568.00     2413.67     98.93 o 
  -9   1  12       92.10       75.07     15.56 o 
  -7   1  12      472.93      483.96     33.75 o 
  -5   1  12      388.57      429.64     35.71 o 
  -3   1  12       39.63       47.94     24.75 o 
  -1   1  12      571.18      545.03     49.68 o 
   1   1  12       38.30       46.94     17.47 o 
   3   1  12      549.72      553.55     38.86 o 
   5   1  12      131.97      130.32     24.46 o 
   7   1  12      962.77      886.01     72.87 o 
   9   1  12      417.34      348.83     60.49 o 
  11   1  12       72.46      101.47     37.51 o 
  13   1  12      101.35      110.84     49.75 o 
  15   1  12        0.04      -52.07     61.52 o 
 -24   2  12       10.34        6.74     47.53 o 
 -22   2  12        2.65       46.68     40.84 o 
 -20   2  12        0.58      -21.35     35.84 o 
 -18   2  12      357.64      471.30     70.73 o 
 -16   2  12        0.01       52.78     32.55 o 
 -14   2  12      344.49      299.99     47.07 o 
 -12   2  12       14.43       27.05     27.79 o 
 -10   2  12      335.80      391.53     38.04 o 
  -8   2  12      278.17      353.46     71.22 o 
  -6   2  12      309.47      349.77     35.19 o 
  -4   2  12      105.90      137.05     23.89 o 
  -2   2  12      426.97      476.37     40.94 o 
   0   2  12      293.14      308.27     29.90 o 
   2   2  12       10.86       28.19     22.87 o 
   4   2  12       43.92       60.80     23.28 o 
   6   2  12       97.20      120.54     54.30 o 
   8   2  12      119.88      169.62     46.13 o 
  10   2  12        1.86      -29.18     29.18 o 
  12   2  12        0.16      -13.23     35.27 o 
  14   2  12       49.93       86.81     52.02 o 
 -23   3  12        0.19      -36.91    118.12 o 
 -21   3  12        0.03       23.12     38.35 o 
 -19   3  12        0.40      -16.78     34.06 o 
 -17   3  12        2.64       68.66     43.42 o 
 -15   3  12      361.98      371.38     61.06 o 
 -13   3  12       12.89       16.13     29.33 o 
 -11   3  12      176.63      191.49     37.92 o 
  -9   3  12     1095.54     1042.20    102.46 o 
  -7   3  12        4.53       -3.42     19.93 o 
  -5   3  12      521.07      484.80     52.64 o 
  -3   3  12       26.53       47.16     21.27 o 
  -1   3  12      126.04      199.56     33.15 o 
   1   3  12      130.28      169.85     37.76 o 
   3   3  12       38.66       81.91     36.18 o 
   5   3  12      349.86      369.58     56.10 o 
   7   3  12       20.04       29.08     46.69 o 
   9   3  12       33.11       60.53     35.81 o 
  11   3  12       45.46       81.59     65.40 o 
 -20   4  12        1.22       46.00     85.75 o 
 -18   4  12       32.31      -15.32     48.93 o 
 -16   4  12       11.30      -14.30     33.52 o 
 -14   4  12       45.65      101.54     42.03 o 
 -12   4  12       64.54       92.03     40.16 o 
 -10   4  12      754.72      798.95     99.93 o 
  -8   4  12        0.98       56.74     37.69 o 
  -6   4  12       27.50       30.77     26.79 o 
  -4   4  12       14.17        9.65     26.19 o 
  -2   4  12      154.06      141.22     37.66 o 
   0   4  12      137.34      135.88     46.09 o 
   2   4  12        8.44        2.69     23.09 o 
   4   4  12      147.50      202.01     50.15 o 
   6   4  12      180.60      176.45     57.87 o 
   8   4  12        1.19       27.78     54.55 o 
 -13   5  12        8.08       -0.14     36.53 o 
 -11   5  12        0.32       68.41     43.48 o 
  -9   5  12       91.91       93.40     45.20 o 
  -7   5  12       14.72       18.22     34.04 o 
  -5   5  12        7.46      -30.75     36.21 o 
  -3   5  12      120.69      114.90     42.35 o 
  -1   5  12        1.71       58.76     44.69 o 
   1   5  12        2.79       33.71     44.75 o 
   3   5  12       25.14       27.91     61.86 o 
 -25   1  13      215.72      231.32     76.67 o 
 -23   1  13        0.00       -2.29     28.82 o 
 -21   1  13       13.13        3.35     23.30 o 
 -19   1  13       28.59       55.53     21.41 o 
 -17   1  13       46.71      115.73     23.58 o 
 -15   1  13       33.29       17.34     17.51 o 
 -13   1  13      170.52      176.44     23.43 o 
 -11   1  13      210.27      227.01     21.89 o 
  -9   1  13       34.85       67.21     17.73 o 
  -7   1  13      202.62      185.05     23.56 o 
  -5   1  13      170.54      166.00     33.40 o 
  -3   1  13        1.56      -10.82     10.82 o 
  -1   1  13     1624.20     1670.71     94.55 o 
   1   1  13      112.90      138.48     20.38 o 
   3   1  13     1373.25     1524.71    202.79 o 
   5   1  13        6.60       32.61     23.15 o 
   7   1  13       49.06       92.14     33.92 o 
   9   1  13       19.54       49.20     33.52 o 
  11   1  13       29.41        7.28     48.30 o 
  13   1  13       27.85       48.42     40.02 o 
 -24   2  13       18.77       41.25     50.22 o 
 -22   2  13      167.97      105.29     49.61 o 
 -20   2  13       52.88       99.38     53.12 o 
 -18   2  13        2.01       34.71     50.74 o 
 -16   2  13      597.74      622.60     82.61 o 
 -14   2  13     1199.96     1112.68     95.78 o 
 -12   2  13      248.43      325.16     48.82 o 
 -10   2  13     1070.33      983.44     63.48 o 
  -8   2  13        8.20        4.84     16.77 o 
  -6   2  13       77.67       96.44     38.11 o 
  -4   2  13      454.94      411.55     39.78 o 
  -2   2  13       13.29       29.16     17.11 o 
   0   2  13       66.99       56.99     20.97 o 
   2   2  13      276.45      255.69     28.81 o 
   4   2  13     1185.51     1064.94     80.18 o 
   6   2  13      181.40      141.51     37.43 o 
   8   2  13      222.11      203.69     44.75 o 
  10   2  13      189.25      181.09     55.65 o 
  12   2  13        1.43       36.58     47.43 o 
 -21   3  13        2.37       28.91     42.36 o 
 -19   3  13       38.76        8.03     40.00 o 
 -17   3  13       35.81       59.21     36.93 o 
 -15   3  13        3.28       40.13     30.83 o 
 -13   3  13        4.94       27.00     36.63 o 
 -11   3  13      152.00      103.57     31.72 o 
  -9   3  13      725.06      632.99     64.43 o 
  -7   3  13       55.39       63.19     39.63 o 
  -5   3  13      103.63      139.58     30.79 o 
  -3   3  13      491.94      440.13     49.27 o 
  -1   3  13      662.71      688.70     62.90 o 
   1   3  13       65.29      118.00     34.00 o 
   3   3  13       79.20       41.39     35.84 o 
   5   3  13      206.24      215.68     52.99 o 
   7   3  13        4.21       13.15     38.60 o 
   9   3  13        4.22      -12.27     44.77 o 
  11   3  13        1.83       78.58     76.32 o 
 -18   4  13        0.27        2.04     35.02 o 
 -16   4  13        0.42       -8.37     31.56 o 
 -14   4  13       13.09       17.91     32.24 o 
 -12   4  13        0.13       26.19     31.72 o 
 -10   4  13        0.00       36.13     29.84 o 
  -8   4  13       51.44       63.54     36.72 o 
  -6   4  13       92.53       97.32     42.24 o 
  -4   4  13       82.20       44.82     29.11 o 
  -2   4  13      158.58      242.86     51.44 o 
   0   4  13       28.91       15.61     25.11 o 
   2   4  13        9.06        0.69     26.15 o 
   4   4  13        1.68       13.14     30.85 o 
   6   4  13        4.84       13.25     33.11 o 
   8   4  13      100.79      141.67     82.76 o 
 -13   5  13       10.04       79.09     52.82 o 
 -11   5  13       28.82       29.31     39.42 o 
  -9   5  13        0.00      -31.25     37.36 o 
  -7   5  13       49.82       86.36     47.24 o 
  -5   5  13        4.36       27.22     45.51 o 
  -3   5  13        3.81       -6.26     33.77 o 
  -1   5  13        0.05       -3.75     35.93 o 
   1   5  13       36.55       51.42     50.35 o 
 -26   0  14        1.62      110.17    123.23 o 
 -24   0  14      129.30      142.82     77.36 o 
 -22   0  14       59.15       39.02     51.23 o 
 -20   0  14      206.53      221.98     57.32 o 
 -18   0  14      270.44      490.99     83.74 o 
 -16   0  14      691.86      719.72     76.18 o 
 -14   0  14       27.35        6.49     31.78 o 
 -12   0  14      938.38      968.12    109.51 o 
 -10   0  14     1429.33     1372.42     92.48 o 
  -8   0  14      135.57      162.82     28.99 o 
  -6   0  14      541.65      470.98     46.23 o 
  -4   0  14      115.57      135.17     26.24 o 
  -2   0  14     2600.13     2483.58    154.40 o 
   0   0  14     1768.95     1683.11    465.64 o 
   2   0  14     4816.76     5110.91    329.10 o 
   4   0  14       28.51       39.35     28.66 o 
   6   0  14       63.30       99.07     46.72 o 
   8   0  14      160.50      203.02     58.93 o 
  10   0  14      198.90      209.35     66.60 o 
  12   0  14      402.41      295.04    200.46 o 
 -25   1  14        5.38       -3.35     38.70 o 
 -23   1  14       39.43       39.99     36.59 o 
 -21   1  14      162.35      141.51     39.52 o 
 -19   1  14      228.93      295.39     46.78 o 
 -17   1  14        2.25       34.63     23.62 o 
 -15   1  14       78.01       61.41     18.99 o 
 -13   1  14      340.88      332.35     27.94 o 
 -11   1  14      181.74      184.56     24.84 o 
  -9   1  14       44.20       70.26     25.54 o 
  -7   1  14      304.81      331.21     34.61 o 
  -5   1  14      106.55      149.37     23.95 o 
  -3   1  14      615.80      658.48    127.83 o 
  -1   1  14      996.22     1090.22     72.67 o 
   1   1  14      689.09      654.44     46.44 o 
   3   1  14      883.88      837.98     75.16 o 
   5   1  14       59.86      114.25     33.74 o 
   7   1  14      480.45      471.97     57.05 o 
   9   1  14      211.05      142.07     86.09 o 
  11   1  14       11.87      -17.03     30.63 o 
  13   1  14        1.90       82.87     58.22 o 
 -24   2  14       29.37       54.65     53.71 o 
 -22   2  14        0.04      -37.31     40.72 o 
 -20   2  14      347.58      383.71     71.90 o 
 -18   2  14        3.38      -24.85     31.85 o 
 -16   2  14      107.84      111.76     37.43 o 
 -14   2  14     1310.87     1282.76    107.90 o 
 -12   2  14       24.57       29.93     21.47 o 
 -10   2  14      344.01      255.54     37.69 o 
  -8   2  14       26.99       53.48     33.11 o 
  -6   2  14      255.55      301.27     37.79 o 
  -4   2  14       12.68       46.79     20.62 o 
  -2   2  14        2.05       -5.99     15.24 o 
   0   2  14       44.74       52.25     23.62 o 
   2   2  14      125.74      134.85     34.03 o 
   4   2  14       70.87       28.29     24.49 o 
   6   2  14      217.62      247.75     68.75 o 
   8   2  14        1.49        5.76     28.89 o 
  10   2  14        7.05       37.95     38.67 o 
  12   2  14        2.51      113.01     99.95 o 
 -21   3  14       44.97       83.78     54.57 o 
 -19   3  14       32.11       12.86     34.90 o 
 -17   3  14      147.51      168.43     77.64 o 
 -15   3  14       29.40        8.18     43.20 o 
 -13   3  14       24.33       18.03     26.16 o 
 -11   3  14       39.58       87.26     33.52 o 
  -9   3  14        3.95       29.40     24.94 o 
  -7   3  14        1.34       11.48     21.50 o 
  -5   3  14      137.74      161.99     30.51 o 
  -3   3  14      140.48      152.79     30.94 o 
  -1   3  14      203.54      246.69     38.57 o 
   1   3  14      675.22      693.76    110.77 o 
   3   3  14        6.25       -1.30     32.13 o 
   5   3  14       10.48       44.55     38.71 o 
   7   3  14       15.82       46.46     44.22 o 
   9   3  14       69.03      118.25     69.51 o 
 -18   4  14       20.67        2.40     40.39 o 
 -16   4  14       29.21       12.34     34.85 o 
 -14   4  14        1.07       22.53     31.50 o 
 -12   4  14        0.53       -5.98     27.14 o 
 -10   4  14      103.16       95.46     38.84 o 
  -8   4  14        7.56       41.07     32.86 o 
  -6   4  14       78.20       69.17     59.06 o 
  -4   4  14       25.41        8.26     25.00 o 
  -2   4  14        7.84       -5.65     26.08 o 
   0   4  14       34.90        3.90     29.97 o 
   2   4  14       22.55       -0.45     28.05 o 
   4   4  14        0.13       28.18     35.81 o 
   6   4  14        2.59       18.37     45.61 o 
 -11   5  14        4.30       -2.36     31.27 o 
  -9   5  14        7.19       35.25     40.06 o 
  -7   5  14       19.27       19.32     43.12 o 
  -5   5  14        5.87       42.73     40.81 o 
  -3   5  14       11.56      -24.53     43.92 o 
  -1   5  14       33.59       68.33     54.60 o 
 -25   1  15        2.98      -11.32     42.54 o 
 -23   1  15       43.73       86.42     50.58 o 
 -21   1  15       28.59      -11.05     32.33 o 
 -19   1  15      438.93      359.58     58.11 o 
 -17   1  15       57.45      117.32     29.01 o 
 -15   1  15      358.15      327.22     38.24 o 
 -13   1  15      465.78      494.35     47.26 o 
 -11   1  15      175.79      152.40     26.85 o 
  -9   1  15       44.70       30.34     18.41 o 
  -7   1  15      149.42      108.84     25.11 o 
  -5   1  15     1025.02     1118.28     74.24 o 
  -3   1  15      511.62      508.44    110.63 o 
  -1   1  15       67.04       69.13     37.12 o 
   1   1  15      357.77      267.93     35.00 o 
   3   1  15      208.09      214.83     34.81 o 
   5   1  15       67.23       65.81     26.47 o 
   7   1  15       51.06        9.55     52.92 o 
   9   1  15       39.69        5.13     35.90 o 
  11   1  15        9.83       46.45     42.40 o 
 -24   2  15       28.36      -16.25     54.56 o 
 -22   2  15       29.83       19.43     45.20 o 
 -20   2  15        0.54      -30.42     37.59 o 
 -18   2  15       32.63       47.52     37.77 o 
 -16   2  15        6.95       28.28     28.82 o 
 -14   2  15      233.20      294.03     49.19 o 
 -12   2  15      206.33      194.49     34.30 o 
 -10   2  15       57.70      104.50     32.08 o 
  -8   2  15      242.34      216.97     41.06 o 
  -6   2  15     1644.35     1621.79    103.27 o 
  -4   2  15       26.69       66.17     23.92 o 
  -2   2  15       91.43      119.56     30.52 o 
   0   2  15       67.72       64.01     23.10 o 
   2   2  15      122.66       99.06     47.12 o 
   4   2  15      105.60      124.71     41.46 o 
   6   2  15        1.78        7.61     25.45 o 
   8   2  15      104.94      114.24     56.91 o 
  10   2  15        5.60       45.46     50.09 o 
 -21   3  15       94.16       77.89     52.79 o 
 -19   3  15       10.85        1.48     34.26 o 
 -17   3  15        0.86       23.92     39.34 o 
 -15   3  15      181.37      257.05     63.63 o 
 -13   3  15      146.23      201.41     50.55 o 
 -11   3  15      231.18      240.24     51.55 o 
  -9   3  15       55.98       69.95     45.27 o 
  -7   3  15       34.21       54.72     36.14 o 
  -5   3  15       58.91       63.71     25.96 o 
  -3   3  15       69.00      110.09     31.60 o 
  -1   3  15       88.49      150.38     37.78 o 
   1   3  15        0.08       24.33     30.04 o 
   3   3  15      252.09      312.99     59.94 o 
   5   3  15       75.92      173.43     60.04 o 
   7   3  15       16.50       33.79     43.52 o 
 -18   4  15       16.11      180.97     69.42 o 
 -16   4  15        2.41       -6.95     32.82 o 
 -14   4  15       46.32       51.06     38.76 o 
 -12   4  15        0.02       17.78     34.51 o 
 -10   4  15        0.05        1.82     28.98 o 
  -8   4  15      153.94      151.55     51.99 o 
  -6   4  15      111.46      227.34     52.51 o 
  -4   4  15      116.61      128.02     42.95 o 
  -2   4  15       27.43       14.73     30.27 o 
   0   4  15      287.53      346.82     76.89 o 
   2   4  15        2.14       34.31     44.58 o 
   4   4  15        5.52       -3.63     41.17 o 
  -9   5  15       76.29      -28.66     57.31 o 
  -7   5  15       24.33      -25.55     39.51 o 
  -5   5  15       55.00       18.30     51.38 o 
 -24   0  16      144.62       60.19     86.88 o 
 -22   0  16       85.08       52.76     46.86 o 
 -20   0  16      247.37      211.04     64.41 o 
 -18   0  16        1.72      -14.48     28.41 o 
 -16   0  16      210.07      263.14     44.88 o 
 -14   0  16        0.72      -15.32     25.39 o 
 -12   0  16       84.36       88.56     50.99 o 
 -10   0  16      351.81      391.03     50.91 o 
  -8   0  16      609.33      610.48     60.07 o 
  -6   0  16      375.54      415.80     64.12 o 
  -4   0  16      372.34      332.97     48.54 o 
  -2   0  16     6005.26     6977.33    466.37 o 
   0   0  16      344.62      580.36    150.05 o 
   2   0  16      834.36      840.17     92.95 o 
   4   0  16     1004.83      883.02    142.02 o 
   6   0  16       25.88       -8.22     39.94 o 
   8   0  16       53.76       27.34     55.78 o 
 -25   1  16      125.21      237.98    117.98 o 
 -23   1  16       39.15      -33.39     38.37 o 
 -21   1  16       13.38      -21.01     37.08 o 
 -19   1  16      385.22      351.20     64.75 o 
 -17   1  16        6.48       -7.56     21.88 o 
 -15   1  16     1048.15     1081.92     94.31 o 
 -13   1  16        0.10       -2.72     14.39 o 
 -11   1  16      164.67      144.58     32.06 o 
  -9   1  16      208.64      182.02     28.91 o 
  -7   1  16      275.12      253.86     35.34 o 
  -5   1  16      146.04      139.06     31.58 o 
  -3   1  16      278.47      291.80     47.14 o 
  -1   1  16      318.41      292.71     53.75 o 
   1   1  16      228.79      220.30     34.64 o 
   3   1  16        4.43      -22.32     22.32 o 
   5   1  16      228.48      252.54     45.40 o 
   7   1  16      192.23      162.98     79.75 o 
   9   1  16       17.89       36.77     40.49 o 
 -22   2  16        9.02       -6.16     34.53 o 
 -20   2  16        3.73      -21.01     39.07 o 
 -18   2  16      170.11      180.47     48.49 o 
 -16   2  16        0.30        7.43     32.03 o 
 -14   2  16      169.38      176.04     39.57 o 
 -12   2  16      178.48      181.67     41.38 o 
 -10   2  16      307.41      344.12     86.54 o 
  -8   2  16        0.00        9.30     19.63 o 
  -6   2  16       53.99       79.11     23.69 o 
  -4   2  16     1823.15     1623.72    104.61 o 
  -2   2  16        0.10        8.43     18.14 o 
   0   2  16       57.45       74.02     24.06 o 
   2   2  16      410.67      391.72     52.45 o 
   4   2  16      234.53      278.76     64.26 o 
   6   2  16        6.32       47.61     34.51 o 
   8   2  16       13.89       68.23     51.43 o 
 -21   3  16       34.94       26.37     59.91 o 
 -19   3  16        3.26       67.18     48.41 o 
 -17   3  16       28.76       99.06     52.55 o 
 -15   3  16       76.87       99.55     45.32 o 
 -13   3  16       14.30       41.57     39.87 o 
 -11   3  16       97.41      108.37     41.12 o 
  -9   3  16        9.24       11.25     24.01 o 
  -7   3  16       14.16      -21.57     32.98 o 
  -5   3  16       12.65       71.85     29.28 o 
  -3   3  16       58.69       93.15     33.45 o 
  -1   3  16      210.70      182.64     42.76 o 
   1   3  16        1.88       45.77     38.63 o 
   3   3  16       44.63       47.64     39.59 o 
   5   3  16        0.02       -5.51     44.96 o 
   7   3  16       29.53       37.32     61.36 o 
 -16   4  16       76.77       93.04     63.44 o 
 -14   4  16        0.01      -26.03     36.12 o 
 -12   4  16       15.45       67.51     40.54 o 
 -10   4  16       37.41       56.36     39.07 o 
  -8   4  16        8.67       18.50     39.80 o 
  -6   4  16       41.35       10.93     33.75 o 
  -4   4  16       23.86       29.95     34.86 o 
  -2   4  16        4.95        0.41     32.21 o 
   0   4  16       54.91      -11.62     38.54 o 
   2   4  16       10.24       26.51     43.99 o 
 -23   1  17       16.59       66.36     65.14 o 
 -21   1  17       28.79       90.84     40.92 o 
 -19   1  17      393.90      310.92     54.99 o 
 -17   1  17       97.92      104.89     35.48 o 
 -15   1  17        5.43       36.90     24.47 o 
 -13   1  17       79.78      111.43     25.88 o 
 -11   1  17       45.49       38.12     20.22 o 
  -9   1  17       48.45       29.87     20.52 o 
  -7   1  17     1416.88     1465.04    100.68 o 
  -5   1  17        3.66      -21.51     21.51 o 
  -3   1  17     1105.02     1453.45    212.18 o 
  -1   1  17       78.77      169.77     37.71 o 
   1   1  17       68.44       46.52     23.40 o 
   3   1  17      101.07      117.68     44.76 o 
   5   1  17       61.42       45.84     36.83 o 
   7   1  17      131.73      130.53     74.54 o 
   9   1  17        8.65       55.55     82.69 o 
 -22   2  17       66.08       23.77     44.10 o 
 -20   2  17      186.01      149.32     57.85 o 
 -18   2  17        5.23      -36.91     36.91 o 
 -16   2  17      212.04      178.84     42.25 o 
 -14   2  17        1.18       13.33     44.23 o 
 -12   2  17        2.05       78.21     36.71 o 
 -10   2  17      303.87      321.03     47.68 o 
  -8   2  17      355.62      372.90     59.49 o 
  -6   2  17      298.80      268.49     43.92 o 
  -4   2  17        4.80       68.84     24.64 o 
  -2   2  17      186.44      216.16     35.04 o 
   0   2  17        4.62       24.92     27.05 o 
   2   2  17        7.02       11.50     24.10 o 
   4   2  17      157.40      242.33     76.23 o 
   6   2  17       25.79      -40.75     40.75 o 
   8   2  17       82.02       94.56     61.00 o 
 -19   3  17        0.13      -15.47     45.39 o 
 -17   3  17        8.01       15.34     34.23 o 
 -15   3  17        4.13       27.77     36.34 o 
 -13   3  17      170.24      172.76     48.96 o 
 -11   3  17      419.99      406.06     65.35 o 
  -9   3  17       84.81       82.07     38.42 o 
  -7   3  17       39.86       -3.57     26.03 o 
  -5   3  17      296.85      303.51     51.44 o 
  -3   3  17        0.33       12.51     22.98 o 
  -1   3  17       99.34       66.87     36.88 o 
   1   3  17        0.63       37.65     35.84 o 
   3   3  17        0.75       41.91     46.06 o 
   5   3  17        2.15      -26.26     47.32 o 
 -16   4  17        8.25       52.33     51.65 o 
 -14   4  17       47.82      121.75     56.01 o 
 -12   4  17        0.45       21.36     38.93 o 
 -10   4  17        9.13       12.03     35.01 o 
  -8   4  17        5.35       12.42     33.69 o 
  -6   4  17        0.24       23.85     37.12 o 
  -4   4  17       31.20      103.80     53.38 o 
  -2   4  17       39.38      103.48     55.60 o 
   0   4  17        0.43       31.91     48.43 o 
 -24   0  18      656.80      415.11    168.09 o 
 -22   0  18       65.03      412.84    155.03 o 
 -20   0  18     1094.34      953.02    153.33 o 
 -18   0  18       49.95       74.64     47.20 o 
 -16   0  18       11.88       85.44     47.42 o 
 -14   0  18      377.20      344.84     53.32 o 
 -12   0  18        4.73       21.98     27.29 o 
 -10   0  18      123.73      212.39     57.56 o 
  -8   0  18      469.10      473.26     55.37 o 
  -6   0  18     1143.43      986.03     95.92 o 
  -4   0  18      739.82      799.11     96.02 o 
  -2   0  18       22.05       27.20     27.85 o 
   0   0  18      417.33      564.84    124.53 o 
   2   0  18      216.62      236.34     59.57 o 
   4   0  18        7.84      -55.51     59.41 o 
   6   0  18      129.45       75.05     99.38 o 
   8   0  18       68.18       26.69     76.09 o 
 -23   1  18        3.90      -32.98     43.28 o 
 -21   1  18        2.38       30.45     34.88 o 
 -19   1  18       37.10       25.74     26.87 o 
 -17   1  18       38.41        1.56     25.66 o 
 -15   1  18      195.77      213.06     36.30 o 
 -13   1  18       22.62       49.07     45.74 o 
 -11   1  18       24.36        6.31     16.85 o 
  -9   1  18      848.18      808.04     67.32 o 
  -7   1  18     1337.60     1289.63     93.55 o 
  -5   1  18        0.80       32.28     25.06 o 
  -3   1  18      380.09      340.54     45.17 o 
  -1   1  18      736.43      690.10     73.84 o 
   1   1  18        2.46        7.94     39.26 o 
   3   1  18       19.03       13.34     28.45 o 
   5   1  18       46.35      113.54     57.98 o 
   7   1  18       12.97        9.97     39.56 o 
 -22   2  18        4.39       29.49     39.49 o 
 -20   2  18        1.87       36.54     37.80 o 
 -18   2  18      137.71       76.85     44.01 o 
 -16   2  18       18.66       99.31     48.50 o 
 -14   2  18      128.56      151.78     39.82 o 
 -12   2  18        0.74       24.61     25.01 o 
 -10   2  18       93.49      191.84     49.13 o 
  -8   2  18      191.51      226.50     45.36 o 
  -6   2  18       32.69      120.87     34.96 o 
  -4   2  18       40.75       59.90     27.29 o 
  -2   2  18      127.13      166.97     35.28 o 
   0   2  18      174.46      156.14     43.85 o 
   2   2  18        9.55       82.89     39.91 o 
   4   2  18       12.27       -8.06     34.53 o 
   6   2  18       37.92      -37.91     55.40 o 
 -19   3  18       26.64       50.99     47.68 o 
 -17   3  18       70.46       27.38     37.35 o 
 -15   3  18        0.01       22.78     41.97 o 
 -13   3  18        8.54       66.56     43.77 o 
 -11   3  18       26.74       28.67     33.50 o 
  -9   3  18      143.21      194.95     91.23 o 
  -7   3  18        3.42       29.74     48.27 o 
  -5   3  18      233.70      301.10     58.55 o 
  -3   3  18      256.04      288.63     52.82 o 
  -1   3  18       57.84      -17.46     38.16 o 
   1   3  18       25.87        7.42     34.48 o 
   3   3  18        0.65       85.33     54.11 o 
 -14   4  18        9.21       39.44     48.07 o 
 -12   4  18        0.69       18.70     36.37 o 
 -10   4  18        3.23       32.79     40.93 o 
  -8   4  18       88.25       65.17     43.93 o 
  -6   4  18      152.36      251.09     68.30 o 
  -4   4  18       23.18       56.28     50.87 o 
  -2   4  18        4.30       47.50     49.16 o 
 -23   1  19       53.39       55.43     50.09 o 
 -21   1  19       39.69       51.54     41.17 o 
 -19   1  19       13.16      -22.61     38.23 o 
 -17   1  19        0.59       -4.49     35.51 o 
 -15   1  19       12.66       39.86     24.91 o 
 -13   1  19       65.51       44.72     35.16 o 
 -11   1  19      348.89      309.07     42.77 o 
  -9   1  19      260.70      209.90     37.50 o 
  -7   1  19      128.91      129.00     35.37 o 
  -5   1  19       77.09      136.49     53.81 o 
  -3   1  19       10.34       48.77     27.87 o 
  -1   1  19       23.50       46.54     54.63 o 
   1   1  19       11.69       22.47     41.56 o 
   3   1  19      162.78      132.74     69.97 o 
   5   1  19       20.18      119.16     60.96 o 
 -20   2  19       22.83       12.03     37.19 o 
 -18   2  19       95.33      178.32     51.55 o 
 -16   2  19        9.36       56.57     35.65 o 
 -14   2  19        7.44        4.09     32.13 o 
 -12   2  19      633.03      659.61    199.51 o 
 -10   2  19      223.87      235.40     44.28 o 
  -8   2  19      181.72      265.08     53.93 o 
  -6   2  19       19.32       52.90     30.58 o 
  -4   2  19       24.97        3.05     23.01 o 
  -2   2  19        8.50        6.22     25.01 o 
   0   2  19        1.51       38.95     33.60 o 
   2   2  19      228.02      384.01     83.54 o 
   4   2  19        1.57      -42.18     56.47 o 
 -19   3  19        0.14      -76.66     91.43 o 
 -17   3  19        1.95       64.02     51.64 o 
 -15   3  19       17.15       75.99     48.36 o 
 -13   3  19       70.40       50.72     42.85 o 
 -11   3  19      272.36      284.38     62.67 o 
  -9   3  19      117.56      170.01     48.20 o 
  -7   3  19       73.39      140.82     51.91 o 
  -5   3  19       11.11       25.68     32.76 o 
  -3   3  19       29.26       -1.08     43.76 o 
  -1   3  19       16.64      -16.39     39.91 o 
   1   3  19        9.64      -26.13     37.64 o 
 -10   4  19        3.86       69.29     45.64 o 
  -8   4  19       42.59       74.40     51.47 o 
  -6   4  19       25.47       29.03     48.93 o 
 -22   0  20        0.96      -41.45     66.44 o 
 -20   0  20       16.92       29.93     43.73 o 
 -18   0  20        5.88       33.15     42.70 o 
 -16   0  20      192.66      154.48     55.53 o 
 -14   0  20      641.45      571.63     97.49 o 
 -12   0  20       33.60       13.91     76.09 o 
 -10   0  20       45.16       -8.51     31.52 o 
  -8   0  20       16.12       19.70     34.75 o 
  -6   0  20      523.35      441.39     91.50 o 
  -4   0  20       12.01       -1.68     29.99 o 
  -2   0  20       57.65      161.03    172.92 o 
   0   0  20      140.46       54.75     58.39 o 
   2   0  20       93.85       26.69     95.40 o 
   4   0  20       25.85      -57.92    120.39 o 
 -21   1  20        0.67       70.60     77.94 o 
 -19   1  20      153.22      131.58     68.44 o 
 -17   1  20       51.09       56.65     32.22 o 
 -15   1  20       38.85       41.55     29.07 o 
 -13   1  20      100.29      156.02     37.41 o 
 -11   1  20      129.65      122.41     35.30 o 
  -9   1  20       13.16       12.39     22.27 o 
  -7   1  20      317.06      269.40     53.11 o 
  -5   1  20      283.86      263.62     51.37 o 
  -3   1  20        0.45       10.97     23.34 o 
  -1   1  20      146.76      148.32     55.60 o 
   1   1  20      208.28      241.07    114.92 o 
   3   1  20        3.09       21.75     45.11 o 
 -20   2  20        0.26        1.26     29.97 o 
 -18   2  20        5.86      -16.06     32.99 o 
 -16   2  20       37.12       29.35     33.39 o 
 -14   2  20       21.65       15.65     31.90 o 
 -12   2  20      541.25      680.57    101.11 o 
 -10   2  20      192.04      255.28     70.91 o 
  -8   2  20      538.55      495.14     70.26 o 
  -6   2  20       86.43       80.68     35.97 o 
  -4   2  20       18.48       25.19     28.69 o 
  -2   2  20        0.29      -23.12     33.34 o 
   0   2  20        0.22       61.46     41.63 o 
   2   2  20       31.23       20.66     58.11 o 
 -17   3  20        2.14       55.10     50.28 o 
 -15   3  20       15.56       46.39     42.53 o 
 -13   3  20       26.73       42.71     52.38 o 
 -11   3  20        0.92       59.02     44.66 o 
  -9   3  20       78.48       88.97     50.90 o 
  -7   3  20        0.03      -23.15     35.04 o 
  -5   3  20        4.12        1.25     32.84 o 
  -3   3  20        8.05       71.86     62.95 o 
  -1   3  20        5.24       54.28     53.39 o 
 -21   1  21        1.39       21.86     39.20 o 
 -19   1  21        0.25      -21.92     33.13 o 
 -17   1  21       20.16       50.34     39.51 o 
 -15   1  21      173.44      103.54     58.54 o 
 -13   1  21      160.98      126.89     36.91 o 
 -11   1  21        0.55       -0.31     21.29 o 
  -9   1  21       28.27      -23.70     23.70 o 
  -7   1  21       83.29      179.42     46.17 o 
  -5   1  21       17.26        6.45     26.30 o 
  -3   1  21      111.12      182.54     48.28 o 
  -1   1  21        1.60       -8.59     38.00 o 
   1   1  21        7.42       -7.62     56.38 o 
 -18   2  21        8.24       14.71     40.90 o 
 -16   2  21      168.90      136.84     50.27 o 
 -14   2  21        2.13      -25.36     37.84 o 
 -12   2  21      131.85      148.28    145.34 o 
 -10   2  21      155.22      234.44     63.31 o 
  -8   2  21        0.50       -2.42     25.17 o 
  -6   2  21       11.03       23.33     30.69 o 
  -4   2  21        0.07       14.54     35.18 o 
  -2   2  21        4.61       20.40     40.44 o 
   0   2  21        0.91      -16.01     63.43 o 
 -15   3  21       12.37       17.32     46.26 o 
 -13   3  21      248.04      141.15     59.59 o 
 -11   3  21        1.64       51.86     47.32 o 
  -9   3  21        4.29      -12.22     35.46 o 
  -7   3  21       19.30      -39.25     39.25 o 
  -5   3  21        2.97        2.65     46.13 o 
 -20   0  22       21.86      135.72     87.45 o 
 -18   0  22       13.14        9.30     44.16 o 
 -16   0  22       17.52       47.62     43.51 o 
 -14   0  22      176.76       -5.04     36.57 o 
 -12   0  22      281.05      240.86     71.43 o 
 -10   0  22      120.83       57.46     45.16 o 
  -8   0  22       84.36       49.20     57.32 o 
  -6   0  22      261.42      264.42     87.95 o 
  -4   0  22      409.24      561.46    165.25 o 
  -2   0  22       99.99      172.12     88.02 o 
   0   0  22      180.41      403.19    206.71 o 
 -19   1  22       36.02       -7.89     39.50 o 
 -17   1  22        0.70       53.55     45.24 o 
 -15   1  22      161.91      162.82     59.58 o 
 -13   1  22       18.56       25.54     28.63 o 
 -11   1  22       49.54       43.84     30.41 o 
  -9   1  22        9.50       -8.61     32.18 o 
  -7   1  22        0.14       23.49     38.99 o 
  -5   1  22       18.32        1.80     27.31 o 
  -3   1  22       75.41       53.06     54.25 o 
  -1   1  22        0.19      -30.94     82.88 o 
 -18   2  22       25.31      135.15    105.62 o 
 -16   2  22        1.74       37.77     44.84 o 
 -14   2  22       12.42       -8.38     42.79 o 
 -12   2  22      110.60      174.32     57.91 o 
 -10   2  22       26.74       33.46     36.50 o 
  -8   2  22        7.36       71.04     40.06 o 
  -6   2  22       14.29       40.04     34.02 o 
  -4   2  22       23.11      -34.37     45.84 o 
  -2   2  22      129.74       89.49     65.11 o 
 -17   1  23        3.31       28.46     44.73 o 
 -15   1  23       85.97       67.87     59.90 o 
 -13   1  23       24.31       43.27     49.37 o 
 -11   1  23       60.18       38.35     40.98 o 
  -9   1  23       29.73       27.58     35.42 o 
  -7   1  23        1.64       22.67     35.23 o 
  -5   1  23        1.13       77.90     55.78 o 
  -3   1  23       57.14       43.36     72.99 o 
 -14   2  23        6.97       29.55     57.05 o 
 -12   2  23        2.93       23.80     55.66 o 
 -10   2  23        0.18      -25.72     43.07 o 
  -8   2  23       25.20       27.72     44.96 o 
  -6   2  23       31.18       -9.11     50.72 o 
 -16   0  24        0.33      -47.70     64.74 o 
 -14   0  24        0.38      -18.32     42.76 o 
 -12   0  24       62.00      -11.84     40.98 o 
 -10   0  24        0.05      -36.49     50.33 o 
  -8   0  24      146.32      144.89    226.01 o 
  -6   0  24       15.01      -52.43     73.51 o 
 -15   1  24        2.14       49.63     50.93 o 
 -13   1  24        1.23       53.49     44.16 o 
 -11   1  24       32.20        2.67     31.66 o 
  -9   1  24      107.29      110.83     58.22 o 
  -7   1  24       18.64       92.91     54.85 o 
                                                 
